# Supplementary material for: RNA silencing proteins and small RNAs in oomycete plant pathogens and biocontrol agents
Source: Front Microbiol. 2023 Mar 24;14:1076522. doi: 10.3389/fmicb.2023.1076522 (PMC10080066; doi:10.3389/fmicb.2023.1076522)
Supplement: Supplementary file 1 [file Data_Sheet_1.ZIP]

Archive with 5 entries (5 files):
- SupplementaryFile1/L_giganteum.gff.gz
- SupplementaryFile1/P_colocasiae.gff.gz
- SupplementaryFile1/P_oligandrum.gff.gz
- SupplementaryFile1/P_periplocum.gff.gz
- SupplementaryFile1/P_plurivora.gff.gz
