# Supplementary material for: RNA silencing proteins and small RNAs in oomycete plant pathogens and biocontrol agents
Source: Front Microbiol. 2023 Mar 24;14:1076522. doi: 10.3389/fmicb.2023.1076522 (PMC10080066; doi:10.3389/fmicb.2023.1076522)
Supplement: Supplementary file 2 [file Data_Sheet_2.ZIP]

Archive with 5 entries (5 files):
- SupplementaryFile2/L_giganteum_protein.fasta.gz
- SupplementaryFile2/P_colocasiae_protein.fasta.gz
- SupplementaryFile2/P_oligandrum_protein.fasta.gz
- SupplementaryFile2/P_periplocum_protein.fasta.gz
- SupplementaryFile2/P_plurivora_protein.fasta.gz
