# Supplementary material for: RNA silencing proteins and small RNAs in oomycete plant pathogens and biocontrol agents
Source: Front Microbiol. 2023 Mar 24;14:1076522. doi: 10.3389/fmicb.2023.1076522 (PMC10080066; doi:10.3389/fmicb.2023.1076522)
Supplement: Supplementary file 4 [file Table_1.xlsx]

## Sheet: Supplemenatry Table S1
Supplementary Table 1: Domains organization of Dicer, Argonaute and RDRP detected in oomycete species used in this study.
Protein	Type	Domains
L. giganteum
g20726.t1	Argonaute	Protein argonaute N-terminal, Argonaute linker 1 domain, PAZ, Argonaute linker 2 domain, Argonaute mid domain, PIWI, mediator complex subunit MED7
g24193.t1	Argonaute	Protein argonaute N-terminal, Argonaute linker 1 domain, PAZ, Argonaute linker 2 domain, Argonaute mid domain, PIWI
g25871.t1	Dicer-like	Dicer dimerisation domain, ribonuclease III domain
g6225.t1	Argonaute	Protein argonaute N-terminal, Argonaute linker 1 domain, PAZ, Argonaute linker 2 domain, Argonaute mid domain, PIWI
g7514.t1	Argonaute	Protein argonaute N-terminal, Argonaute linker 1 domain, PAZ, Argonaute linker 2 domain, Argonaute mid domain, PIWI
g16377.t1	RDRP	RDRP
g2101.t1	RDRP	RDRP
g27721.t1	RDRP	RDRP
g7723.t1	RDRP	Nucleotide-binding alpha-beta plait domain, RDRP
g7724.t1	RDRP	RDRP
Ph. cactorum
KAG2767467.1	RDRP	HIT-like domain, Helicase superfamily 1/2 ATP binding domain, helicase C, RDRP
KAG2770151.1	Argonaute	Protein argonaute N-terminal, Argonaute linker 1 domain, PAZ, Argonaute linker 2 domain, Argonaute mid domain, PIWI
KAG2788142.1	Argonaute	Protein argonaute N-terminal, Argonaute linker 1 domain, PAZ, Argonaute linker 2 domain, Argonaute mid domain, PIWI
KAG2788143.1	Argonaute	Protein argonaute N-terminal, Argonaute linker 1 domain, PAZ, Argonaute linker 2 domain, Argonaute mid domain, PIWI
KAG2788481.1	Argonaute	Protein argonaute N-terminal, Argonaute linker 1 domain, PAZ, Argonaute linker 2 domain, Argonaute mid domain, PIWI
KAG2789586.1	Dicer-like	P-loop NTPase fold, Dicer dimerisation domain, ribonuclease III domain
Ph. colocasiae
PCOL_00005805-RA	RDRP	Helicase superfamily 1/2 ATP binding domain, helicase C, RDRP
PCOL_00005849-RA	Argonaute	Protein argonaute N-terminal, Argonaute linker 1 domain, PAZ, Argonaute linker 2 domain, Argonaute mid domain, PIWI
PCOL_00006199-RA	Argonaute	Protein argonaute N-terminal, Argonaute linker 1 domain, PAZ, Argonaute linker 2 domain, Argonaute mid domain, PIWI
PCOL_00011932-RA	Argonaute	Protein argonaute N-terminal, Argonaute linker 1 domain, PAZ, Argonaute mid domain, PIWI
PCOL_00014508-RA	Argonaute	Protein argonaute N-terminal, Argonaute linker 1 domain, PAZ, Argonaute mid domain, PIWI
PCOL_00019154-RA	Argonaute	Protein argonaute N-terminal, Argonaute linker 1 domain, PAZ, Argonaute linker 2 domain, Argonaute mid domain, PIWI
PCOL_00010469-RA	Dicer-like	Dicer dimerisation domain, ribonuclease III domain
Ph. plurivora
g9840.t1	RDRP	HIT-like domain, Helicase/UvrB N terminal, RDRP
g2006.t1	Argonaute	Protein argonaute N-terminal, PAZ, PIWI
g2893.t1	Argonaute	PIWI, PAZ, Argonaute linker 2 domain, PIWI
g2898.t1	Argonaute	Protein argonaute N-terminal, Argonaute linker 2 domain, Argonaute mid domain, PAZ, PIWI
g2961.t1	Argonaute	Protein argonaute N-terminal, Argonaute linker 2 domain, PAZ, PIWI
g3999.t1	Argonaute	TOG PAZ Piwi (strange)
g9232.t1	Argonaute	Protein argonaute N-terminal, PAZ, PIWI
g2483.t1	Dicer-like	P-loop NTPase fold, Dicer dimerisation domain, ribonuclease III domain
Py. oligandrum
PYOLI_00001587-RC	RDRP	RDRP
PYOLI_00001771-RA	Argonaute	Protein argonaute N-terminal, Argonaute linker 1 domain, PAZ, Argonaute mid domain, PIWI
PYOLI_00004569-RA	Argonaute	Protein argonaute N-terminal, Argonaute linker 1 domain, PAZ, Argonaute linker 2 domain, Argonaute mid domain, PIWI
PYOLI_00009973-RA	Argonaute	Protein argonaute N-terminal, Argonaute linker 1 domain, PAZ, Argonaute linker 2 domain, Argonaute mid domain, PIWI
PYOLI_00003138-RA	Dicer	P-loop NTPase fold, Dicer dimerisation domain, ribonuclease III domain
Py. periplocum
PYPLO_00012298-RA	RDRP	DEAD box helicases, helicase C, RDRP
PYPLO_00012298-RB	RDRP	DEAD box helicases, helicase C, RDRP
PYPLO_00006685-RA	Argonaute	Protein argonaute N-terminal, Argonaute linker 1 domain, PAZ, Argonaute linker 2 domain, Argonaute mid domain, PIWI
PYPLO_00007510-RA	Argonaute	Golgi dinamics domain, Protein argonaute N-terminal, Argonaute linker 1 domain, PAZ, Argonaute linker 2 domain, Argonaute mid domain, PIWI
PYPLO_00002969-RA	Dicer-like	DEAD box helicase, Dicer dimerisation domain, ribonuclease III domain
