# Supplementary material for: RNA silencing proteins and small RNAs in oomycete plant pathogens and biocontrol agents
Source: Front Microbiol. 2023 Mar 24;14:1076522. doi: 10.3389/fmicb.2023.1076522 (PMC10080066; doi:10.3389/fmicb.2023.1076522)
Supplement: Supplementary file 5 [file Table_2.XLSX]

## Sheet: Supplementary table S2
Supplementary Table 2: Summary of the sRNA sequencing conducted in the presented study.
Species	Clean reads	Clean non-structural 18-32bp reads	Clean non-structural 18-32bp reads perc
C. rosea	16322948	11547487	0.707439
C. rosea	15102147	11188070	0.740826
C. rosea	18233116	10780473	0.591258
L. giganteum	23457293	16557964	0.705877
L. giganteum	7886584	6583291	0.834746
L. giganteum	9351164	7723373	0.825926
Ph. cactorum	30156880	18491732	0.613185
Ph. cactorum	26010967	14600930	0.561337
Ph. cactorum	29537730	17316242	0.586241
Ph. colocasiae	37350549	18472134	0.494561
Ph. colocasiae	37819502	18302619	0.483947
Ph. colocasiae	37015432	17500850	0.472799
Ph. plurivora	31942090	12169945	0.381
Ph. plurivora	31745967	12075325	0.380374
Ph. plurivora	31930083	12907501	0.404243
Py. oligandrum	44432426	7011738	0.157807
Py. oligandrum	54806363	8594725	0.15682
Py. oligandrum	54723369	8276160	0.151236
Py. periplocum	59315366	8088643	0.136367
Py. periplocum	54999198	7253367	0.131881
Py. periplocum	60007949	8266208	0.137752
