# Supplementary material for: RNA silencing proteins and small RNAs in oomycete plant pathogens and biocontrol agents
Source: Front Microbiol. 2023 Mar 24;14:1076522. doi: 10.3389/fmicb.2023.1076522 (PMC10080066; doi:10.3389/fmicb.2023.1076522)
Supplement: Supplementary file 6 [file Table_3.XLSX]

## Sheet: Supplementary Table S3
Supplementary Table 3: Gene Ontology terms enriched in the duplicated genes of the species in the oomycetes analyzed in this study
GO ID	GO name	Enriched in duplicated genes in species number	Enriched in duplicated genes in these species
GO:0008270	zinc ion binding	6	L. lagenidium, Ph. cactorum, Ph. colocasiae, Py. oligandrum, Py. periplocum, Ph. plurivora
GO:0046983	protein dimerization activity	5	L. lagenidium, Ph. colocasiae, Py. oligandrum, Py. periplocum, Ph. plurivora
GO:0046982	protein heterodimerization activity	5	L. lagenidium, Ph. colocasiae, Py. oligandrum, Py. periplocum, Ph. plurivora
GO:0044815	DNA packaging complex	5	L. lagenidium, Ph. colocasiae, Py. oligandrum, Py. periplocum, Ph. plurivora
GO:0032993	protein-DNA complex	5	L. lagenidium, Ph. colocasiae, Py. oligandrum, Py. periplocum, Ph. plurivora
GO:0000786	nucleosome	5	L. lagenidium, Ph. colocasiae, Py. oligandrum, Py. periplocum, Ph. plurivora
GO:0000785	chromatin	5	L. lagenidium, Ph. colocasiae, Py. oligandrum, Py. periplocum, Ph. plurivora
GO:0005694	chromosome	4	L. lagenidium, Py. oligandrum, Py. periplocum, Ph. plurivora
GO:0110165	cellular anatomical entity	3	L. lagenidium, Py. periplocum, Ph. plurivora
GO:0072521	purine-containing compound metabolic process	3	L. lagenidium, Ph. colocasiae, Ph. plurivora
GO:0071616	acyl-CoA biosynthetic process	3	L. lagenidium, Ph. colocasiae, Ph. plurivora
GO:0055114	obsolete oxidation-reduction process	3	Py. oligandrum, Py. periplocum, Ph. plurivora
GO:0044272	sulfur compound biosynthetic process	3	L. lagenidium, Ph. colocasiae, Ph. plurivora
GO:0035384	thioester biosynthetic process	3	L. lagenidium, Ph. colocasiae, Ph. plurivora
GO:0035383	thioester metabolic process	3	L. lagenidium, Ph. colocasiae, Ph. plurivora
GO:0016491	oxidoreductase activity	3	Py. oligandrum, Py. periplocum, Ph. plurivora
GO:0006637	acyl-CoA metabolic process	3	L. lagenidium, Ph. colocasiae, Ph. plurivora
GO:0006085	acetyl-CoA biosynthetic process	3	L. lagenidium, Ph. colocasiae, Ph. plurivora
GO:0006084	acetyl-CoA metabolic process	3	L. lagenidium, Ph. colocasiae, Ph. plurivora
GO:0003676	nucleic acid binding	3	L. lagenidium, Ph. cactorum, Ph. colocasiae
GO:1901363	heterocyclic compound binding	2	L. lagenidium, Ph. cactorum
GO:0099513	polymeric cytoskeletal fiber	2	L. lagenidium, Ph. colocasiae
GO:0099512	supramolecular fiber	2	L. lagenidium, Ph. colocasiae
GO:0099081	supramolecular polymer	2	L. lagenidium, Ph. colocasiae
GO:0097159	organic cyclic compound binding	2	L. lagenidium, Ph. cactorum
GO:0055085	transmembrane transport	2	Py. periplocum, Ph. plurivora
GO:0046914	transition metal ion binding	2	Ph. cactorum, Ph. colocasiae
GO:0046872	metal ion binding	2	Ph. cactorum, Ph. colocasiae
GO:0043169	cation binding	2	Ph. cactorum, Ph. colocasiae
GO:0034033	purine nucleoside bisphosphate biosynthetic process	2	Ph. colocasiae, Ph. plurivora
GO:0034032	purine nucleoside bisphosphate metabolic process	2	Ph. colocasiae, Ph. plurivora
GO:0034030	ribonucleoside bisphosphate biosynthetic process	2	Ph. colocasiae, Ph. plurivora
GO:0033875	ribonucleoside bisphosphate metabolic process	2	Ph. colocasiae, Ph. plurivora
GO:0033866	nucleoside bisphosphate biosynthetic process	2	Ph. colocasiae, Ph. plurivora
GO:0033865	nucleoside bisphosphate metabolic process	2	Ph. colocasiae, Ph. plurivora
GO:0032787	monocarboxylic acid metabolic process	2	L. lagenidium, Ph. plurivora
GO:0022857	transmembrane transporter activity	2	Py. periplocum, Ph. plurivora
GO:0019693	ribose phosphate metabolic process	2	L. lagenidium, Ph. plurivora
GO:0019427	acetyl-CoA biosynthetic process from acetate	2	Ph. colocasiae, Ph. plurivora
GO:0016878	acid-thiol ligase activity	2	Ph. colocasiae, Ph. plurivora
GO:0016405	CoA-ligase activity	2	Ph. colocasiae, Ph. plurivora
GO:0016208	AMP binding	2	Ph. colocasiae, Ph. plurivora
GO:0016020	membrane	2	Py. periplocum, Ph. plurivora
GO:0015074	DNA integration	2	Ph. cactorum, Ph. plurivora
GO:0010181	FMN binding	2	Py. oligandrum, Py. periplocum
GO:0009405	obsolete pathogenesis	2	L. lagenidium, Py. oligandrum
GO:0009259	ribonucleotide metabolic process	2	L. lagenidium, Ph. plurivora
GO:0009150	purine ribonucleotide metabolic process	2	L. lagenidium, Ph. plurivora
GO:0009117	nucleotide metabolic process	2	L. lagenidium, Ph. plurivora
GO:0006753	nucleoside phosphate metabolic process	2	L. lagenidium, Ph. plurivora
GO:0006163	purine nucleotide metabolic process	2	L. lagenidium, Ph. plurivora
GO:0006086	acetyl-CoA biosynthetic process from pyruvate	2	L. lagenidium, Ph. plurivora
GO:0006083	acetate metabolic process	2	Ph. colocasiae, Ph. plurivora
GO:0005874	microtubule	2	L. lagenidium, Ph. colocasiae
GO:0005215	transporter activity	2	Py. periplocum, Ph. plurivora
GO:0004739	pyruvate dehydrogenase (acetyl-transferring) activity	2	L. lagenidium, Ph. plurivora
GO:0004738	pyruvate dehydrogenase activity	2	L. lagenidium, Ph. plurivora
GO:0004252	serine-type endopeptidase activity	2	Py. oligandrum, Ph. plurivora
GO:0003987	acetate-CoA ligase activity	2	Ph. colocasiae, Ph. plurivora
GO:1902224	ketone body metabolic process	1	L. lagenidium
GO:1901642	nucleoside transmembrane transport	1	Ph. plurivora
GO:1901607	alpha-amino acid biosynthetic process	1	L. lagenidium
GO:1901569	fatty acid derivative catabolic process	1	L. lagenidium
GO:1901568	fatty acid derivative metabolic process	1	L. lagenidium
GO:1901566	organonitrogen compound biosynthetic process	1	L. lagenidium
GO:1901360	organic cyclic compound metabolic process	1	Ph. cactorum
GO:1901293	nucleoside phosphate biosynthetic process	1	Ph. plurivora
GO:1901265	nucleoside phosphate binding	1	Py. oligandrum
GO:1901135	carbohydrate derivative metabolic process	1	L. lagenidium
GO:0140115	export across plasma membrane	1	Ph. plurivora
GO:0120029	proton export across plasma membrane	1	Ph. plurivora
GO:0099604	ligand-gated calcium channel activity	1	L. lagenidium
GO:0097435	supramolecular fiber organization	1	L. lagenidium
GO:0090304	nucleic acid metabolic process	1	Ph. cactorum
GO:0072522	purine-containing compound biosynthetic process	1	Ph. plurivora
GO:0055086	nucleobase-containing small molecule metabolic process	1	Ph. plurivora
GO:0051234	establishment of localization	1	Ph. plurivora
GO:0051179	localization	1	Ph. plurivora
GO:0050832	defense response to fungus	1	Py. periplocum
GO:0050661	NADP binding	1	L. lagenidium
GO:0046952	ketone body catabolic process	1	L. lagenidium
GO:0046950	cellular ketone body metabolic process	1	L. lagenidium
GO:0046943	carboxylic acid transmembrane transporter activity	1	C. rosea
GO:0046785	microtubule polymerization	1	L. lagenidium
GO:0046483	heterocycle metabolic process	1	Ph. cactorum
GO:0046390	ribose phosphate biosynthetic process	1	Ph. plurivora
GO:0046364	monosaccharide biosynthetic process	1	L. lagenidium
GO:0046031	ADP metabolic process	1	L. lagenidium
GO:0044283	small molecule biosynthetic process	1	L. lagenidium
GO:0044281	small molecule metabolic process	1	L. lagenidium
GO:0043650	dicarboxylic acid biosynthetic process	1	Ph. plurivora
GO:0043232	intracellular non-membrane-bounded organelle	1	L. lagenidium
GO:0043229	intracellular organelle	1	L. lagenidium
GO:0043228	non-membrane-bounded organelle	1	L. lagenidium
GO:0043226	organelle	1	L. lagenidium
GO:0043167	ion binding	1	Py. oligandrum
GO:0042744	hydrogen peroxide catabolic process	1	Py. oligandrum
GO:0042743	hydrogen peroxide metabolic process	1	Py. oligandrum
GO:0042742	defense response to bacterium	1	Py. periplocum
GO:0042626	ATPase-coupled transmembrane transporter activity	1	Ph. plurivora
GO:0034220	ion transmembrane transport	1	Ph. plurivora
GO:0033558	protein lysine deacetylase activity	1	L. lagenidium
GO:0033176	proton-transporting V-type ATPase complex	1	L. lagenidium
GO:0032991	protein-containing complex	1	L. lagenidium
GO:0032561	guanyl ribonucleotide binding	1	L. lagenidium
GO:0032200	telomere organization	1	Ph. cactorum
GO:0031422	RecQ family helicase-topoisomerase III complex	1	Py. oligandrum
GO:0031419	cobalamin binding	1	L. lagenidium
GO:0031224	intrinsic component of membrane	1	Ph. plurivora
GO:0031109	microtubule polymerization or depolymerization	1	L. lagenidium
GO:0030570	pectate lyase activity	1	Ph. cactorum
GO:0030286	dynein complex	1	L. lagenidium
GO:0030001	metal ion transport	1	Ph. plurivora
GO:0022804	active transmembrane transporter activity	1	Ph. plurivora
GO:0019344	cysteine biosynthetic process	1	Ph. colocasiae
GO:0019319	hexose biosynthetic process	1	L. lagenidium
GO:0019318	hexose metabolic process	1	L. lagenidium
GO:0019213	deacetylase activity	1	L. lagenidium
GO:0019001	guanyl nucleotide binding	1	L. lagenidium
GO:0017171	serine hydrolase activity	1	Py. oligandrum
GO:0017111	nucleoside-triphosphatase activity	1	L. lagenidium
GO:0016903	oxidoreductase activity, acting on the aldehyde or oxo group of donors	1	L. lagenidium
GO:0016884	carbon-nitrogen ligase activity, with glutamine as amido-N-donor	1	L. lagenidium
GO:0016840	carbon-nitrogen lyase activity	1	L. lagenidium
GO:0016837	carbon-oxygen lyase activity, acting on polysaccharides	1	Ph. cactorum
GO:0016811	hydrolase activity, acting on carbon-nitrogen (but not peptide) bonds, in linear amides	1	L. lagenidium
GO:0016810	hydrolase activity, acting on carbon-nitrogen (but not peptide) bonds	1	L. lagenidium
GO:0016787	hydrolase activity	1	Py. oligandrum
GO:0016663	oxidoreductase activity, acting on other nitrogenous compounds as donors, oxygen as acceptor	1	Ph. colocasiae
GO:0016655	oxidoreductase activity, acting on NAD(P)H, quinone or similar compound as acceptor	1	Py. oligandrum
GO:0016651	oxidoreductase activity, acting on NAD(P)H	1	Py. oligandrum
GO:0016638	oxidoreductase activity, acting on the CH-NH2 group of donors	1	Ph. colocasiae
GO:0016575	histone deacetylation	1	L. lagenidium
GO:0016053	organic acid biosynthetic process	1	L. lagenidium
GO:0016021	integral component of membrane	1	Ph. plurivora
GO:0015930	glutamate synthase activity	1	Ph. plurivora
GO:0015858	nucleoside transport	1	Ph. plurivora
GO:0015630	microtubule cytoskeleton	1	L. lagenidium
GO:0015399	primary active transmembrane transporter activity	1	Ph. plurivora
GO:0015278	calcium-release channel activity	1	L. lagenidium
GO:0009620	response to fungus	1	Py. periplocum
GO:0009617	response to bacterium	1	Py. periplocum
GO:0009260	ribonucleotide biosynthetic process	1	Ph. plurivora
GO:0009185	ribonucleoside diphosphate metabolic process	1	L. lagenidium
GO:0009179	purine ribonucleoside diphosphate metabolic process	1	L. lagenidium
GO:0009165	nucleotide biosynthetic process	1	Ph. plurivora
GO:0009152	purine ribonucleotide biosynthetic process	1	Ph. plurivora
GO:0009135	purine nucleoside diphosphate metabolic process	1	L. lagenidium
GO:0008553	P-type proton-exporting transporter activity	1	Ph. plurivora
GO:0008236	serine-type peptidase activity	1	Py. oligandrum
GO:0008233	peptidase activity	1	Py. oligandrum
GO:0008131	primary amine oxidase activity	1	Ph. colocasiae
GO:0007020	microtubule nucleation	1	L. lagenidium
GO:0006817	phosphate ion transport	1	Py. periplocum
GO:0006812	cation transport	1	Ph. plurivora
GO:0006811	ion transport	1	Ph. plurivora
GO:0006810	transport	1	Ph. plurivora
GO:0006790	sulfur compound metabolic process	1	Ph. colocasiae
GO:0006757	ATP generation from ADP	1	L. lagenidium
GO:0006740	NADPH regeneration	1	L. lagenidium
GO:0006725	cellular aromatic compound metabolic process	1	Ph. cactorum
GO:0006537	glutamate biosynthetic process	1	Ph. plurivora
GO:0006535	cysteine biosynthetic process from serine	1	Ph. colocasiae
GO:0006476	protein deacetylation	1	L. lagenidium
GO:0006259	DNA metabolic process	1	Ph. cactorum
GO:0006164	purine nucleotide biosynthetic process	1	Ph. plurivora
GO:0006139	nucleobase-containing compound metabolic process	1	Ph. cactorum
GO:0006098	pentose-phosphate shunt	1	L. lagenidium
GO:0006096	glycolytic process	1	L. lagenidium
GO:0006094	gluconeogenesis	1	L. lagenidium
GO:0006091	generation of precursor metabolites and energy	1	L. lagenidium
GO:0006090	pyruvate metabolic process	1	L. lagenidium
GO:0006013	mannose metabolic process	1	Ph. plurivora
GO:0006006	glucose metabolic process	1	L. lagenidium
GO:0005996	monosaccharide metabolic process	1	L. lagenidium
GO:0005875	microtubule associated complex	1	L. lagenidium
GO:0005856	cytoskeleton	1	L. lagenidium
GO:0005840	ribosome	1	L. lagenidium
GO:0005839	proteasome core complex	1	L. lagenidium
GO:0005622	intracellular anatomical structure	1	L. lagenidium
GO:0005576	extracellular region	1	L. lagenidium
GO:0005548	phospholipid transporter activity	1	Ph. colocasiae
GO:0005525	GTP binding	1	L. lagenidium
GO:0005342	organic acid transmembrane transporter activity	1	C. rosea
GO:0005337	nucleoside transmembrane transporter activity	1	Ph. plurivora
GO:0005219	ryanodine-sensitive calcium-release channel activity	1	L. lagenidium
GO:0005217	intracellular ligand-gated ion channel activity	1	L. lagenidium
GO:0005200	structural constituent of cytoskeleton	1	Ph. colocasiae
GO:0005198	structural molecule activity	1	L. lagenidium
GO:0004846	urate oxidase activity	1	Ph. colocasiae
GO:0004601	peroxidase activity	1	Ph. plurivora
GO:0004407	histone deacetylase activity	1	L. lagenidium
GO:0004371	glycerone kinase activity	1	C. rosea
GO:0004364	glutathione transferase activity	1	Py. oligandrum
GO:0004124	cysteine synthase activity	1	Ph. colocasiae
GO:0003955	NAD(P)H dehydrogenase (quinone) activity	1	Py. oligandrum
GO:0003924	GTPase activity	1	L. lagenidium
GO:0003824	catalytic activity	1	Py. oligandrum
GO:0003735	structural constituent of ribosome	1	L. lagenidium
GO:0003678	DNA helicase activity	1	Ph. cactorum
GO:0003677	DNA binding	1	L. lagenidium
GO:0000723	telomere maintenance	1	Ph. cactorum
GO:0000166	nucleotide binding	1	Py. oligandrum
