# Supplementary material for: RNA silencing proteins and small RNAs in oomycete plant pathogens and biocontrol agents
Source: Front Microbiol. 2023 Mar 24;14:1076522. doi: 10.3389/fmicb.2023.1076522 (PMC10080066; doi:10.3389/fmicb.2023.1076522)
Supplement: Supplementary file 7 [file Table_4.XLSX]

## Sheet: Sheet1
Supplementary Table 4: sequence, location and read count of the milRNAs detected in the species of interest.
Name	Species	mature	star	precursor	AverageReadCount	Average Read Count Per Million Reads	Origin type	Origin description	Precursor coordinates
Lgi_mir_1	L. giganteum	TCAGATCTACACTGGGCTCTGGACC	TGGGGCCATGTCAATGGATCGTTGTC	TCAGATCTACACTGGGCTCTGGACCCGAGTCGTGTTGGGGCCATGTCAATGGATCGTTGTC	121.333	8.94458	intergenic		NSDO01001527.1__1104__1164 NSDO01001408.1__942__1002
Lgi_mir_2	L. giganteum	TGCCACAAGGGCTTAAGAACGCACC	TCGTTCTTAGTGTGATGCGTGAGAA	TGCCACAAGGGCTTAAGAACGCACCGGCGACGTTTAATCGCCTCGTTCTTAGTGTGATGCGTGAGAA	13.3333	0.982921	CDS	Parent=g17873.t1;gene_id=g17873	NSDO01000379.1__54008__54074
Lgi_mir_3	L. giganteum	TACGGTTGGGCGTGCCTTGGTCACC	TCGATCACACACGCAGAACCGGATT	TCGATCACACACGCAGAACCGGATTTACAGGTACGGTTGGGCGTGCCTTGGTCACC	786	57.9432	intergenic		NSDO01000201.1__151538__151593
Lgi_mir_4	L. giganteum	TCAGCTCACGTAGTGCTTGGACCCT	TGGAACTGGCAGACTCTTCGTCAGCA	TCAGCTCACGTAGTGCTTGGACCCTTGGAACTGGCAGACTCTTCGTCAGCA	319.667	23.5655	intergenic		NSDO01000394.1__71538__71588
Lgi_mir_5	L. giganteum	TGATACCCAACGCAGCAGCAGGCCT	TCTGTGGTTGATGGAGGCGAGTGCGT	TGATACCCAACGCAGCAGCAGGCCTTGCAGCTATGCGTGTAGGCTGGGCGGGTCTGTGGTTGATGGAGGCGAGTGCGT	148	10.9104	intergenic		NSDO01000197.1__22509__22586
Lgi_mir_6	L. giganteum	TTTCGAAGAAATGTATCGGAACGCC	TCGTCCTTCATAGCATCGTCGACA	TTTCGAAGAAATGTATCGGAACGCCATTGAGACGTGGGAGTGAAGAATCCGCCACCACCAGCAAAGGTCGTCCTTCATAGCATCGTCGACA	147	10.8367	intergenic		NSDO01000029.1__198416__198506
Lgi_mir_7	L. giganteum	TCGCGTATTAACTTCTCGTTGACG	TCGCTGTGGAAGATCTCCCGAAGCACC	TCGCTGTGGAAGATCTCCCGAAGCACCTACACGTGGAGCCGTGAGTCGTTCGATCTGGTGTCGCGTATTAACTTCTCGTTGACG	174.333	12.8517	CDS	Parent=g26832.t1;gene_id=g26832;	NSDO01000788.1__2025__2108
Lgi_mir_8	L. giganteum	TCAACGTTGAGATCTGCGGTTCACG	CGACCGCGCTCGAGTTGAAG	TCAACGTTGAGATCTGCGGTTCACGTCGGTAAAGAATCTCTAGAAGTACATTTGCAAGGGAAGCGACCGCGCTCGAGTTGAAG	108.333	7.98623	intergenic		NSDO01001124.1__2108__2190
Lgi_mir_9	L. giganteum	TCAAAGCTCGTGTGGACCTGGGATG	TCCGGGGTCGAGCGGAAGACGAGAA	TCAAAGCTCGTGTGGACCTGGGATGCCGTAGGTGTGACCCGCGGATTCAGCAGACCCCACGGCATCCGGGGTCGAGCGGAAGACGAGAA	70.6667	5.20948	intergenic		NSDO01000340.1__132103__132191 NSDO01000883.1__7018__7106
Lgi_mir_10	L. giganteum	TCAAGATGTAGTTGTCGAAAGCACC	TGAAGGGTGAAGGCACAGCTGACGT	TGAAGGGTGAAGGCACAGCTGACGTGTTGGGCTTGATGTGTTAAGCAGCGCCAACAAATCAAGATGTAGTTGTCGAAAGCACC	152.667	11.2544	intergenic		NSDO01000548.1__37310__37392
Lgi_mir_11	L. giganteum	TTTCGAGATCGCGATGAATTATTTG	TTTTAGTTCATCTAGATTTTGGGTT	TTTCGAGATCGCGATGAATTATTTGTTTTAGTTCATCTAGATTTTGGGTT	100	7.37191	intergenic		NSDO01001943.1__529__578
Lgi_mir_12	L. giganteum	TGACACGACAATGCTCTGGATGAGT	TTTCGAGGGATATACGTCTATGGCG	TGACACGACAATGCTCTGGATGAGTGGAATTCGAGAGTTAATGCTGGAACATCACCAACTTTTCGAGGGATATACGTCTATGGCG	34.6667	2.55559	intergenic		NSDO01000035.1__121344__121428
Lgi_mir_13	L. giganteum	TGAGATCTCGGAAGCAGCTGGCGTC	TCGAAGGCTGCGCGGAGTTCCGACTT	TCGAAGGCTGCGCGGAGTTCCGACTTCAGGGCAGTGAGATCTCGGAAGCAGCTGGCGTC	64	4.71802	intergenic		NSDO01000127.1__71289__71347
Lgi_mir_14	L. giganteum	TCGGCTTTTTTCGGGTCGCGGACG	TAAGCGGGCGAGGATTCGTTGAGCT	TAAGCGGGCGAGGATTCGTTGAGCTTCGCTTATGTAATCGATTAGGTCTTGGCGGGTTCATCGGCTTTTTTCGGGTCGCGGACG	32.6667	2.40816	intergenic		NSDO01000228.1__102433__102516
Lgi_mir_15	L. giganteum	TTTGTCGGCGTCGGGAATGAGCAGC	TGCAAGTATCGATTGGGCAACGAGC	TTTGTCGGCGTCGGGAATGAGCAGCACCAAGCACGAGGGATGGCGAGGGTGCAAGTATCGATTGGGCAACGAGC	38	2.80132	intergenic		NSDO01000226.1__9091__9164
Lgi_mir_16	L. giganteum	TTGGCAAGAATATGGATGATCTAAC	TTCAGATCACCTCGGCAACAAGCGCG	TTGGCAAGAATATGGATGATCTAACACCTCTAAAGTGCGAAAAAGGAAACGAAAGCGGGTGAAAAGTTCAGATCACCTCGGCAACAAGCGCG	48.3333	3.56309	intergenic		NSDO01000102.1__247199__247290
Lgi_mir_17	L. giganteum	TCGCTTGCGTCCGGAAAGAAGGCCT	TAGATCAACCGGCGCAAGTTGGGCA	TAGATCAACCGGCGCAAGTTGGGCAATGCGGTCTCGCTTGCGTCCGGAAAGAAGGCCT	35	2.58017	CDS	Parent=g11730.t1;gene_id=g11730;	NSDO01000232.1__89161__89218
Lgi_mir_18	L. giganteum	TCTTGTTTCCTTGACTGTCCAGAGA	TTTTGAGGCCGTAAGGATTTAAGAC	TCTTGTTTCCTTGACTGTCCAGAGAAAGGATTTTGAGGCCGTAAGGATTTAAGAC	21.3333	1.57267	intergenic		NSDO01000253.1__75207__75261
Lgi_mir_19	L. giganteum	TTGCGACACCGAGGATCGTATGACG	CGGACGCGAAGTCTTGCTCTAGGCG	TTGCGACACCGAGGATCGTATGACGGCGCGCCAAAGACGGCCTCTGGCGGTGGCGGACGCGAAGTCTTGCTCTAGGCG	25.6667	1.89212	intergenic		NSDO01000454.1__28586__28663
Lgi_mir_20	L. giganteum	TTGAGAAGCGATGCCGCAGTCGGCC	TCGATACTGGTATCGTTTTGGAACC	TTGAGAAGCGATGCCGCAGTCGGCCTTTCGTTGGACTTGTCTGCAAGCACTGGTACTATTGATCGATACTGGTATCGTTTTGGAACC	17.6667	1.30237	intergenic		NSDO01001247.1__2450__2536
Lgi_mir_21	L. giganteum	TTGGCTGTGGCACACCGGACTTGTC	TCACCTGGGGACACGTTAATTCAAG	TTGGCTGTGGCACACCGGACTTGTCCGACGCGCGATGCTGGAAAGCAGCGCGCGGGATCACCTGGGGACACGTTAATTCAAG	16.3333	1.20408	intergenic		NSDO01000075.1__156953__157034
Lgi_mir_22	L. giganteum	TCAGTGGCGAGAACAACGAGCATCG	TGCTGGTGGTTACTGGCCGCTCAAGC	TCAGTGGCGAGAACAACGAGCATCGCGGTCTCCAAACTCGCCCCAAACACTTCTGCTGGTGGTTACTGGCCGCTCAAGC	15.6667	1.15493	intergenic		NSDO01000124.1__238697__238775
Lgi_mir_23	L. giganteum	TTCACTCTGATCGCGATGATTGTAG	TAAGTTGCTGGTGAGAATGGGAATG	TAAGTTGCTGGTGAGAATGGGAATGGTCTCCATTCACTCTGATCGCGATGATTGTAG	21.6667	1.59725	intergenic		NSDO01000597.1__6416__6472
Lgi_mir_24	L. giganteum	TAGTCCACGTTACGCGCTTGAAAGT	TGCACCACGTAACGTACTACCGAGAA	TGCACCACGTAACGTACTACCGAGAATNGCCAGAATGCGCGGCGCCAGTTCTCTGTTACGGTAGTCCACGTTACGCGCTTGAAAGT	16	1.1795	intergenic		NSDO01000989.1__16143__16228
Lgi_mir_27	L. giganteum	TTGGTGACCTTGAGCACTTTGAACC	TGAGTGTTCAGGTCACCAACA TGGGTGTTCAGGTCACCAACA TGGGTGTTCAGGTCACCAACC	TGAGTGTTCAGGTCACCAACATGGGGTTGGTCACCAACATGGGGTTGGTGACCTTGAGCACTTTGAACC TGGGTGTTCAGGTCACCAACATGGGGTTGGTGACCTTGAGCACTTTGAACC TGGGTGTTCAGGTCACCAACCCCACGTTGGTGACCTTGAGCACTTTGAACC	39	2.87504	intergenic		NSDO01002768.1__226378__226446 NSDO01000308.1__78380__78430 NSDO01000299.1__16317__16367
Lgi_mir_28	L. giganteum	TCTGGTCTGTGACAGCTGGTTAACC	TCTCATCTGGTCTGCCGGCTGTCGA	TCTGGTCTGTGACAGCTGGTTAACCAGCTGGCCAACCCGCTGGTTTCTCATCTGGTCTGCCGGCTGTCGA	40.3333	2.97334	intergenic		NSDO01000059.1__266349__266418
Lgi_mir_29	L. giganteum	TTCCAATCGCGCCAACTCAAGGACG	ACTAGGAGTTGTTGGCAATGAAGTATGCG TGACAAGGCGTTGTTGGCAATGAAG	TTCCAATCGCGCCAACTCAAGGACGCGGAGCGGAATTATCCCGTCCACGACTAGGAGTTGTTGGCAATGAAGTATGCG TTCCAATCGCGCCAACTCAAGGACGCGGAGCGGAATTATCCCGTCCGTGACAAGGCGTTGTTGGCAATGAAG	43.3333	3.19449	intergenic intron	Parent=g12083.t1;gene_id=g12083;	NSDO01000074.1__91255__91332 NSDO01000238.1__55695__55766
Lgi_mir_30	L. giganteum	TAGTACGAATTGTCTGCATGGCGCT	CGCGCGACGGTGATGTGAACTC	CGCGCGACGGTGATGTGAACTCGGTCGATGTGTCCGTGAGCGACTCAGCACTGGTAGTACGAATTGTCTGCATGGCGCT	24	1.76926	intergenic		NSDO01000001.1__740348__740426
Lgi_mir_31	L. giganteum	TCAAGATCAACCTTGCTCGGATGGT	TGCCAAGCGAAGGACTGTCGATGCG	TGCCAAGCGAAGGACTGTCGATGCGAAGATCAAGATCAACCTTGCTCGGATGGT	78.3333	5.77466	intergenic		NSDO01000403.1__87548__87601
Lgi_mir_32	L. giganteum	TTCGAGACCGTCACGTACATGCTGC	CACATGCGCCACGAAGACTTTCTCGGCAA	TTCGAGACCGTCACGTACATGCTGCCCACGTCCAAGGGCCACATGCGCCACGAAGACTTTCTCGGCAA	12.6667	0.933775	CDS CDS	Parent=g19913.t1;gene_id=g19913; Parent=g28028.t1;gene_id=g28028;	NSDO01000443.1__61540__61607 NSDO01000886.1__3661__3728
Lgi_mir_33	L. giganteum	TGAATTGGACATGCGTCATCGCTTG	GGCGATGACGATCGCCAGATCCAC	TGAATTGGACATGCGTCATCGCTTGAGTCTTGGCGTGACTGTATTGCACAGCCTTGTACACCAAATAGGCGATGACGATCGCCAGATCCAC	16.6667	1.22865	intergenic		NSDO01000019.1__414648__414738
Lgi_mir_34	L. giganteum	CATCAGCATTTGAGTCAGCCT	GCTGTCCTCTCTTGCCTGATGCG	GCTGTCCTCTCTTGCCTGATGCGTCCATCAGCATTTGAGTCAGCCT	16	1.1795	intergenic		NSDO01001171.1__5629__5674
Lgi_mir_35	L. giganteum	TCTGATCAGAACCGAAGGTTCCACT	TTGAGCACTCTCGGTTTTCCAGTCC	TTGAGCACTCTCGGTTTTCCAGTCCTCGTATGTGGTGTGTCTGATCAGAACCGAAGGTTCCACT	16.3333	1.20408	intergenic		NSDO01000428.1__76856__76919
Lgi_mir_36	L. giganteum	TCGGGATTAGGGTAGTGAGCCACC	AATCTCACACAAGCCCCATCCCAACC	AATCTCACACAAGCCCCATCCCAACCACAATGTCGGGATTAGGGTAGTGAGCCACC	18.6667	1.37609	intergenic		NSDO01000488.1__20448__20503
Lgi_mir_38	L. giganteum	TACAACACGATCAAGGACAACCTCG	TTTGTTCTGGGATCGAGATGATGTAA	TACAACACGATCAAGGACAACCTCGCACGGCGCTTCATCCGCAAGGACCTTGGCGACGCGCAATTTGTTCTGGGATCGAGATGATGTAA	14.6667	1.08121	intergenic		NSDO01000265.1__75136__75224
Lgi_mir_39	L. giganteum	TTGGCAGCTGGATTTGTGATGAACT	TCACAAATCCATTCTCCACCGTTGAT	TTGGCAGCTGGATTTGTGATGAACTGCGTCTTCACAAATCCATTCTCCACCGTTGAT	65	4.79174	intergenic		NSDO01000367.1__44615__44671
Lgi_mir_40	L. giganteum	TACCATGGCTTCGATCAGTCGAACT	TGTCTGATCAAGCAATCTGGTGTCCT	TGTCTGATCAAGCAATCTGGTGTCCTCTAGCGCTTGTACAGCTCTCATGAGCTGTTCATTATCCTTACCATGGCTTCGATCAGTCGAACT	131.667	9.70634	intergenic		NSDO01000192.1__2186__2275
Lgi_mir_41	L. giganteum	TACATTGACTCAGGCCGCCGTGGCC	TTCTGCGGTTGCCGACTTTGTCGCG	TACATTGACTCAGGCCGCCGTGGCCACTCACTGGTGCCATTCTGCGGTTGCCGACTTTGTCGCG	11.6667	0.860056	intergenic		NSDO01000470.1__6569__6632
Pca_mir_1	Ph. cactorum	TCCGGCGATAAGGAGGAT	CCTACCTTGGAAATGGAT	CCTACCTTGGAAATGGATTGTCCGGCGATAAGGAGGAT	5316	186.079	intergenic		NHQK01000079.1__109500__109537
Pca_mir_2	Ph. cactorum	TCAAACGAGATGGTCGCCGAGCTCC	TGCGCCGCAGCCAATCCCTGGCTCC	TGCGCCGCAGCCAATCCCTGGCTCCAAAAAGAATAAAGTTGACAAGCGTTTCAAGGGGTCAAACGAGATGGTCGCCGAGCTCC	61.6667	2.15855	intergenic		NHQK01000068.1__31992__32074
Pco_mir_1	Ph. colocasiae	TTTCTTGTTCCATTTTCAGAC	TCTGAAAATGGAACAAGAAAGC	TCTGAAAATGGAACAAGAAAGCAGTAGCAGAATGAATGTGTATTCATTCTGCTACTGCTTTCTTGTTCCATTTTCAGAC TCTGAAAATGGAACAAGAAAGCAGTAGCAGAATGAATACACATTCATTCTGCTACTGCTTTCTTGTTCCATTTTCAGAC	9160.67	244.969	intergenic three_prime_UTR	ID=PCOL_00019268-RA:three_prime_utr;Parent=PCOL_00019268-RA;	scaffold_383__991__1069 scaffold_383__992__1070
Pco_mir_2	Ph. colocasiae	TCCGAACTCGTCGTCATCGAC	CGATGACGACGAGTTCGGACT	CGATGACGACGAGTTCGGACTTCAGGGCAAGGAGTCAGTCGCTTCTTGACTCCTTGCCCTGAAGTCCGAACTCGTCGTCATCGAC CGATGACGACGAGTTCGGACTTCAGGGCAAGGAGTCAAGAAGCGACTGACTCCTTGCCCTGAAGTCCGAACTCGTCGTCATCGAC	8373.33	223.915	intergenic CDS	ID=PCOL_00004059-RA:cds;Parent=PCOL_00004059-RA;	scaffold_25__210880__210964 scaffold_25__210878__210962
Pco_mir_3	Ph. colocasiae	TTGTGATTGATGACCTCGCGA	TGAGGTCATCAATCACAACTA TGAGGCCATCAATCACAACT	TGAGGTCATCAATCACAACTACAAACATCAAGACGCAGCACTCTCCATCTTGGTCTTTGTAGTTGTGATTGATGACCTCGCGA TGAGGCCATCAATCACAACTACAAAGCCTAAGACGTAGCACTCTCCATCTTGGTCTTTGCAGTTGTGATTGATGACCTCGCGA	3097.67	82.836	intergenic		scaffold_142__68212__68294 scaffold_272__53556__53638
Pco_mir_4	Ph. colocasiae	CAGGTCTCCTCGACGAAGGCT	CCTTCGTCGTGGAGACCACTC	CCTTCGTCGTGGAGACCACTCCATCAGCGGTGTTATTGTTAGTAACTCCGCTGGTGGACAGGTCTCCTCGACGAAGGCT CCTTCGTCGTGGAGACCACTCCATCAGCGGTGTTATTGTTAGTAACTCCGCTGATAGACAGGTCTCCTCGACGAAGGCT CCTTCGTCGTGGAGACCACTCCATCAGCGGTGTTATTGTTAGTAACTCCACTGGTAGACAGGTCTCCTCGACGAAGGCT	2837	75.8654	intergenic		scaffold_321__486__564 scaffold_57__116625__116703 scaffold_137__50771__50849
Pco_mir_5	Ph. colocasiae	CGGTGAACGGTTTGAAGGAGC	CCCGACCAGACCCTCTACCT	CCCGACCAGACCCTCTACCTGCTGCCCGACGAAGAAGACCCAATGTATTGATCGCATCAAGGGCGTCCGGTGAACGGTTTGAAGGAGC	47	1.25685	intergenic		scaffold_217__38766__38853
Pco_mir_6	Ph. colocasiae	AAAAAGAGTAGTTTATGAACC	TTTCTTAAAGTTTTCTATAATGCT	TTTCTTAAAGTTTTCTATAATGCTTTAAAAAAGAGTAGTTTATGAACC	102.667	2.74545	intergenic		scaffold_1__386500__386547
Pco_mir_7	Ph. colocasiae	CATATCGAAGAACTTATTTTC	AAAATAAGTTCTTCGATATGA	CATATCGAAGAACTTATTTTCCGTATATGAGAATCTCTTTCCGTATATGAGAATCTCATATACGGAAAATAAGTTCTTCGATATGA	24	0.641794	CDS of two genes	ID=PCOL_00020340-RA:cds;Parent=PCOL_00020340-RA; ID=PCOL_00020341-RA:cds;Parent=PCOL_00020341-RA;	scaffold_583__877__962
Pco_mir_8	Ph. colocasiae	AGTAAGAACTCGATGCTTGACCGGC	TCATGTCAAGCAGAAGGTTCCGCTG	AGTAAGAACTCGATGCTTGACCGGCTNGGTGTCATGTCAAGCAGAAGGTTCCGCTG	53.6667	1.43512	CDS	ID=PCOL_00020126-RA:cds;Parent=PCOL_00020126-RA;	scaffold_505__4067__4122
Pco_mir_9	Ph. colocasiae	TAGTAGAACCTAGGCTCTAAAGCTT	AGCGGCGACTTGATGATCTGGTACACCG	AGCGGCGACTTGATGATCTGGTACACCGGTGTAGTAGAACCTAGGCTCTAAAGCTT	29	0.775501	intergenic		scaffold_395__31201__31256
Pco_mir_10	Ph. colocasiae	TAGTACGTACCGAGTTTTGTCTGAC	TAGACCGACTCCCCACCTCCGTCCT	TAGACCGACTCCCCACCTCCGTCCTCCATCGCCGATAGTACGTACCGAGTTTTGTCTGAC	20.6667	0.552656	intergenic		scaffold_61__148262__148321
Pco_mir_11	Ph. colocasiae	TTCAACGTCCTGCAAATTCTGGAGA	CTCTTTGTGGGACGTTAAAACAACCC	TTCAACGTCCTGCAAATTCTGGAGAATGCTCTTTGTGGGACGTTAAAACAACCC	21	0.56157	intergenic		scaffold_244__541__594
Pco_mir_12	Ph. colocasiae	TCACTGGAATGGAACTTAGT	TAAGTTCCATTCCAGTGATG	TAAGTTCCATTCCAGTGATGAGGTCTACTGCATTCGACTCGAATGCAGTAGACCTCATCACTGGAATGGAACTTAGT	23	0.615053	intergenic		scaffold_12__215183__215259
Pco_mir_13	Ph. colocasiae	TGATTCATCAACGTACTGTAGTATG	TTCTTGTGCGAGAAGAAGC	TGATTCATCAACGTACTGTAGTATGTGCAAGCNGCAAACCTTGNCAAAGAAATNTATGGCGCTGCGCGTCTTCTTGTGCGAGAAGAAGC	11	0.294156	CDS	ID=PCOL_00003608-RA:cds;Parent=PCOL_00003608-RA;	scaffold_29__24228__24316
Ppl_mir_1	Ph. plurivora	TAGTTTATGGTTGTCGCCCGG	TGCGAGACTAGACTAGTGGAG	TGCGAGACTAGACTAGTGGAGATGAACTCCAATAAAACGAACTAGTTTATGGTTGTCGCCCGG	5527.67	173.429	intron	Parent=g2848.t1	NMPK01000075.1__59053__59115
Ppl_mir_4	Ph. plurivora	GCCGATGATGCTTCTGACGGTCT	CCGGTCGGATGTTCATTGAGGCGC	GCCGATGATGCTTCTGACGGTCTTCGGACTGAGTAAGTACCTCACGTCCGGTCGGATGTTCATTGAGGCGC	13.6667	0.428789	intergenic		NMPK01000670.1__13887__13957
Ppl_mir_5	Ph. plurivora	TACTGATGGTGGGGTAGAACTTGGC	CATTACTGGTATCATTATCAGTGTC	TACTGATGGTGGGGTAGAACTTGGCAATATCATTACTGGTATCATTATCAGTGTC	17.6667	0.554288	intergenic		NMPK01000319.1__35791__35845
Pol_mir_1	Py. oligandrum	TGAAAGGATGACTGAAAAG	TTTTTAACCCTGATCAAT	TGAAAGGATGACTGAAAAGATAATCCAACTCTGAAGCCTATGTGTTGAACAAACTTAAGAGCTTTTTAACCCTGATCAAT	852.667	16.6145	intergenic		NAJK01000084.1__28847__28926
Pol_mir_2	Py. oligandrum	GAGGTTGATGAATGGAATGAAAGT	TTTCGCTCCTATCTGATTCT	TTTCGCTCCTATCTGATTCTCATCCGAAATGCTGTGTGTTGTATGTGCGTGTGAGAGAGGTTGATGAATGGAATGAAAGT	844.667	16.4586	intron	ID=PYOLI_00015145-RA;Parent=PYOLI_00015145	NAJK01000084.1__28653__28732
Pol_mir_3	Py. oligandrum	CTTGGGCTCATGACCTCTTGTGA	ACAGGTCATGAACCCAAAACG	ACAGGTCATGAACCCAAAACGATCCCCCTTCACACGCAGCTGGGCGTGTGGGGTGGGAGCGTCTTGGGCTCATGACCTCTTGTGA	441	8.59302	intergenic		NAJK01000042.1__256343__256427
Pol_mir_5	Py. oligandrum	TTGGGCTCATAACCTGATGGACAGG	ACTGGCCAACGGGCTATCAGCCCAACACA	ACTGGCCAACGGGCTATCAGCCCAACACACTCTGCCCACACACGAGGCCGTGTGTGGGCAGAGTGTGTTGGGCTCATAACCTGATGGACAGG	656.333	12.7889	intergenic		NAJK01000042.1__256167__256258
Pol_mir_6	Py. oligandrum	TCGTGATTTGCTTGTCGAAGC	TTCGACAAACAAATCACATCA	TCGTGATTTGCTTGTCGAAGCCGTTCTCAAGCATCGAATCGCGATGCTGGAGAATGGCTTCGACAAACAAATCACATCA	28.3333	0.552084	CDS	ID=PYOLI_00004186-RA:cds;Parent=PYOLI_00004186-RA;	NAJK01000009.1__554483__554561
Ppe_mir_1	Py. periplocum	TGAGAGGATGACTGAAAAGAT	TTTTTAACCCTGATCAAT	TGAGAGGATGACTGAAAAGATAATCCAACTCTGAAGCCTATGTGTTGAACAAACTTAAGAGCTTTTTAACCCTGATCAAT	1166	20.0663	intron	ID=PYPLO_00011062-RA;Parent=PYPLO_00011062;	scaffold_49__240432__240511
Ppe_mir_2	Py. periplocum	AAGAAGATTGCGTCGGGGT	CCCTGCCAGCTGCTGGAT	AAGAAGATTGCGTCGGGGTACAAGCACGACCCTGCCAGCTGCTGGAT	390.667	6.72317	CDS	ID=PYPLO_00005374-RA:cds;Parent=PYPLO_00005374-RA;	scaffold_15__205523__205569
Ppe_mir_3	Py. periplocum	CAAAACCGTTGTTACTTTATACG	TAAAGTAGCAATGGTTTTCTG	TAAAGTAGCAATGGTTTTCTGACTCTCCTCGAGATTCTGACCGACAGAGTCGCGCTGGGAATCACAAAACCGTTGTTACTTTATACG	160.667	2.76499	intergenic		scaffold_38__243146__243232
