# Supplementary material for: RNA silencing proteins and small RNAs in oomycete plant pathogens and biocontrol agents
Source: Front Microbiol. 2023 Mar 24;14:1076522. doi: 10.3389/fmicb.2023.1076522 (PMC10080066; doi:10.3389/fmicb.2023.1076522)
Supplement: Supplementary file 8 [file Table_5.xlsx]

## Sheet: Endogenous targets
Supplementary Table 5: endogenous and transboundary targets predicted for the milRNAs detected in the species of interest.
miRNA-name	Average Counts	Mature	Star	Precursor	Numberof predictors indicating the target	Target transcript	Target protein	Notes	Closest_blast_hit (min ID 60%, min qcov 80%)	GOterms_homology	Detected_domains	GOterms_domains
Lgi_mir_11	100	TTTCGAGATCGCGATGAATTATTTG	TTTTAGTTCATCTAGATTTTGGGTT	TTTCGAGATCGCGATGAATTATTTGTTTTAGTTCATCTAGATTTTGGGTT	3	L_giganteum_g21998.t1	L_giganteum_g21998.t1		None	F:kinase activity	mobidb-lite (MOBIDB_LITE)	no GO terms
Lgi_mir_34	16	CATCAGCATTTGAGTCAGCCT	GCTGTCCTCTCTTGCCTGATGCG	GCTGTCCTCTCTTGCCTGATGCGTCCATCAGCATTTGAGTCAGCCT	3	L_giganteum_g4237.t1	L_giganteum_g4237.t1		None	F:metal ion binding	no IPS match	no IPS match
Lgi_mir_34	16	CATCAGCATTTGAGTCAGCCT	GCTGTCCTCTCTTGCCTGATGCG	GCTGTCCTCTCTTGCCTGATGCGTCCATCAGCATTTGAGTCAGCCT	3	L_giganteum_g3934.t1	L_giganteum_g3934.t1		None	F:nucleic acid binding; F:RNA-directed DNA polymerase activity; P:RNA-templated DNA biosynthetic process; F:zinc ion binding; P:DNA integration	mobidb-lite (MOBIDB_LITE); mobidb-lite (MOBIDB_LITE); mobidb-lite (MOBIDB_LITE)	no GO terms
Lgi_mir_24	16	TAGTCCACGTTACGCGCTTGAAAGT	TGCACCACGTAACGTACTACCGAGAA	TGCACCACGTAACGTACTACCGAGAATNGCCAGAATGCGCGGCGCCAGTTCTCTGTTACGGTAGTCCACGTTACGCGCTTGAAAGT	3	L_giganteum_g26847.t1	L_giganteum_g26847.t1		None	F:nucleic acid binding; F:aspartic-type endopeptidase activity; P:proteolysis; F:zinc ion binding; F:hydrolase activity	mobidb-lite (MOBIDB_LITE); mobidb-lite (MOBIDB_LITE); mobidb-lite (MOBIDB_LITE)	no GO terms
Lgi_mir_24	16	TAGTCCACGTTACGCGCTTGAAAGT	TGCACCACGTAACGTACTACCGAGAA	TGCACCACGTAACGTACTACCGAGAATNGCCAGAATGCGCGGCGCCAGTTCTCTGTTACGGTAGTCCACGTTACGCGCTTGAAAGT	3	L_giganteum_g25383.t1	L_giganteum_g25383.t1		None		no IPS match	no IPS match
Lgi_mir_24	16	TAGTCCACGTTACGCGCTTGAAAGT	TGCACCACGTAACGTACTACCGAGAA	TGCACCACGTAACGTACTACCGAGAATNGCCAGAATGCGCGGCGCCAGTTCTCTGTTACGGTAGTCCACGTTACGCGCTTGAAAGT	3	L_giganteum_g13092.t1	L_giganteum_g13092.t1		None		no IPS match	no IPS match
Lgi_mir_17	35	TCGCTTGCGTCCGGAAAGAAGGCCT	TAGATCAACCGGCGCAAGTTGGGCA	TAGATCAACCGGCGCAAGTTGGGCAATGCGGTCTCGCTTGCGTCCGGAAAGAAGGCCT	3	L_giganteum_g23477.t1	L_giganteum_g23477.t1		None		no IPS match	no IPS match
Lgi_mir_17	35	TCGCTTGCGTCCGGAAAGAAGGCCT	TAGATCAACCGGCGCAAGTTGGGCA	TAGATCAACCGGCGCAAGTTGGGCAATGCGGTCTCGCTTGCGTCCGGAAAGAAGGCCT	3	L_giganteum_g12058.t1	L_giganteum_g12058.t1		None	F:nucleic acid binding	no IPS match	no IPS match
Lgi_mir_17	35	TCGCTTGCGTCCGGAAAGAAGGCCT	TAGATCAACCGGCGCAAGTTGGGCA	TAGATCAACCGGCGCAAGTTGGGCAATGCGGTCTCGCTTGCGTCCGGAAAGAAGGCCT	3	L_giganteum_g11730.t1	L_giganteum_g11730.t1		None		no IPS match	no IPS match
Lgi_mir_15	38	TTTGTCGGCGTCGGGAATGAGCAGC	TGCAAGTATCGATTGGGCAACGAGC	TTTGTCGGCGTCGGGAATGAGCAGCACCAAGCACGAGGGATGGCGAGGGTGCAAGTATCGATTGGGCAACGAGC	3	L_giganteum_g26638.t1	L_giganteum_g26638.t1	CRN effector not predicted to be secreted	Uv radiation resistance-associated protein, partial [Globisporangium splendens] ID 62.8%	F:SNARE binding; C:lytic vacuole; C:endosome; P:SNARE complex assembly	Coil (COILS); Coil (COILS)	no GO terms
Lgi_mir_3	786	TACGGTTGGGCGTGCCTTGGTCACC	TCGATCACACACGCAGAACCGGATT	TCGATCACACACGCAGAACCGGATTTACAGGTACGGTTGGGCGTGCCTTGGTCACC	3	L_giganteum_g28143.t1	L_giganteum_g28143.t1		None		no IPS match	no IPS match
Lgi_mir_3	786	TACGGTTGGGCGTGCCTTGGTCACC	TCGATCACACACGCAGAACCGGATT	TCGATCACACACGCAGAACCGGATTTACAGGTACGGTTGGGCGTGCCTTGGTCACC	3	L_giganteum_g19976.t1	L_giganteum_g19976.t1		None		no IPS match	no IPS match
Lgi_mir_30	24	TAGTACGAATTGTCTGCATGGCGCT	CGCGCGACGGTGATGTGAACTC	CGCGCGACGGTGATGTGAACTCGGTCGATGTGTCCGTGAGCGACTCAGCACTGGTAGTACGAATTGTCTGCATGGCGCT	3	L_giganteum_g8375.t1	L_giganteum_g8375.t1		None		no IPS match	no IPS match
Lgi_mir_34	16	CATCAGCATTTGAGTCAGCCT	GCTGTCCTCTCTTGCCTGATGCG	GCTGTCCTCTCTTGCCTGATGCGTCCATCAGCATTTGAGTCAGCCT	2	L_giganteum_g6271.t1	L_giganteum_g6271.t1		None	C:microtubule cytoskeleton; F:kinase activity; P:cellular metabolic process	no IPS match	no IPS match
Lgi_mir_34	16	CATCAGCATTTGAGTCAGCCT	GCTGTCCTCTCTTGCCTGATGCG	GCTGTCCTCTCTTGCCTGATGCGTCCATCAGCATTTGAGTCAGCCT	2	L_giganteum_g3780.t1	L_giganteum_g3780.t1		None	F:binding	mobidb-lite (MOBIDB_LITE); mobidb-lite (MOBIDB_LITE); mobidb-lite (MOBIDB_LITE)	no GO terms
Lgi_mir_34	16	CATCAGCATTTGAGTCAGCCT	GCTGTCCTCTCTTGCCTGATGCG	GCTGTCCTCTCTTGCCTGATGCGTCCATCAGCATTTGAGTCAGCCT	2	L_giganteum_g27806.t1	L_giganteum_g27806.t1		None		Coil (COILS); Coil (COILS); Coil (COILS); Coil (COILS); Coil (COILS); Coil (COILS); Coil (COILS); Coil (COILS); Coil (COILS); Coil (COILS); Coil (COILS); Coil (COILS); Coil (COILS); mobidb-lite (MOBIDB_LITE)	no GO terms
Lgi_mir_34	16	CATCAGCATTTGAGTCAGCCT	GCTGTCCTCTCTTGCCTGATGCG	GCTGTCCTCTCTTGCCTGATGCGTCCATCAGCATTTGAGTCAGCCT	2	L_giganteum_g16567.t1	L_giganteum_g16567.t1		None		mobidb-lite (MOBIDB_LITE); mobidb-lite (MOBIDB_LITE)	no GO terms
Lgi_mir_34	16	CATCAGCATTTGAGTCAGCCT	GCTGTCCTCTCTTGCCTGATGCG	GCTGTCCTCTCTTGCCTGATGCGTCCATCAGCATTTGAGTCAGCCT	2	L_giganteum_g14924.t1	L_giganteum_g14924.t1		None	F:transcription coregulator activity; C:nucleus; P:regulation of transcription, DNA-templated	Coil (COILS); mobidb-lite (MOBIDB_LITE); mobidb-lite (MOBIDB_LITE); mobidb-lite (MOBIDB_LITE); mobidb-lite (MOBIDB_LITE); mobidb-lite (MOBIDB_LITE); mobidb-lite (MOBIDB_LITE); mobidb-lite (MOBIDB_LITE); mobidb-lite (MOBIDB_LITE); mobidb-lite (MOBIDB_LITE); mobidb-lite (MOBIDB_LITE); mobidb-lite (MOBIDB_LITE); mobidb-lite (MOBIDB_LITE); mobidb-lite (MOBIDB_LITE); mobidb-lite (MOBIDB_LITE); mobidb-…	no GO terms
Lgi_mir_5	148	TGATACCCAACGCAGCAGCAGGCCT	TCTGTGGTTGATGGAGGCGAGTGCGT	TGATACCCAACGCAGCAGCAGGCCTTGCAGCTATGCGTGTAGGCTGGGCGGGTCTGTGGTTGATGGAGGCGAGTGCGT	2	L_giganteum_g9225.t1	L_giganteum_g9225.t1		None	F:nucleotide binding; F:protein serine/threonine kinase activity; F:protein serine/threonine/tyrosine kinase activity; F:ATP binding; P:protein phosphorylation; F:kinase activity; P:phosphorylation; F:transferase activity; F:protein serine kinase activity	Coil (COILS); Coil (COILS); mobidb-lite (MOBIDB_LITE); mobidb-lite (MOBIDB_LITE); mobidb-lite (MOBIDB_LITE)	no GO terms
Lgi_mir_13	64	TGAGATCTCGGAAGCAGCTGGCGTC	TCGAAGGCTGCGCGGAGTTCCGACTT	TCGAAGGCTGCGCGGAGTTCCGACTTCAGGGCAGTGAGATCTCGGAAGCAGCTGGCGTC	2	L_giganteum_g12493.t1	L_giganteum_g12493.t1		None		mobidb-lite (MOBIDB_LITE)	no GO terms
Pca_mir_1	5316	TCCGGCGATAAGGAGGAT	CCTACCTTGGAAATGGAT	CCTACCTTGGAAATGGATTGTCCGGCGATAAGGAGGAT	2	Pcac1_g7030.t1	P_cactorum_KAG2783667.1		P-loop containing nucleoside triphosphate hydrolase [Phytophthora cactorum] ID 97.2%	F:adenylate kinase activity; F:cytidylate kinase activity; F:ATP binding; C:mitochondrial matrix; P:nucleoside triphosphate biosynthetic process; P:phosphorylation; P:AMP metabolic process; F:nucleoside triphosphate adenylate kinase activity; P:nucleoside monophosphate phosphorylation	Coil (COILS); mobidb-lite (MOBIDB_LITE); mobidb-lite (MOBIDB_LITE)	no GO terms
Pca_mir_1	5316	TCCGGCGATAAGGAGGAT	CCTACCTTGGAAATGGAT	CCTACCTTGGAAATGGATTGTCCGGCGATAAGGAGGAT	2	Pcac1_g391.t1	P_cactorum_KAG2790746.1		Cytochrome P450 [Phytophthora nicotianae] ID 92.4%	F:monooxygenase activity; F:iron ion binding; C:extracellular region; F:oxidoreductase activity, acting on paired donors, with incorporation or reduction of molecular oxygen; F:heme binding	no IPS match	no IPS match
Pca_mir_1	5316	TCCGGCGATAAGGAGGAT	CCTACCTTGGAAATGGAT	CCTACCTTGGAAATGGATTGTCCGGCGATAAGGAGGAT	2	Pcac1_g24777.t1	P_cactorum_KAG2763505.1		gb|KAF4144497.1| putative GTPase activating protein for Arf [Phytophthora infestans] ID 88.9%	F:GTPase activator activity; P:regulation of catalytic activity	mobidb-lite (MOBIDB_LITE); mobidb-lite (MOBIDB_LITE); mobidb-lite (MOBIDB_LITE); mobidb-lite (MOBIDB_LITE); mobidb-lite (MOBIDB_LITE)	no GO terms
Pca_mir_1	5316	TCCGGCGATAAGGAGGAT	CCTACCTTGGAAATGGAT	CCTACCTTGGAAATGGATTGTCCGGCGATAAGGAGGAT	2	Pcac1_g21141.t1	P_cactorum_KAG2767630.1		None		mobidb-lite (MOBIDB_LITE); mobidb-lite (MOBIDB_LITE); mobidb-lite (MOBIDB_LITE)	no GO terms
Pca_mir_1	5316	TCCGGCGATAAGGAGGAT	CCTACCTTGGAAATGGAT	CCTACCTTGGAAATGGATTGTCCGGCGATAAGGAGGAT	2	Pcac1_g16582.t1	P_cactorum_KAG2772486.1		Alanyl-tRNA synthetase, class IIc, N-terminal [Phytophthora cactorum] ID 100.0%	F:aminoacyl-tRNA ligase activity; F:ATP binding; P:tRNA aminoacylation	no IPS match	no IPS match
Pca_mir_1	5316	TCCGGCGATAAGGAGGAT	CCTACCTTGGAAATGGAT	CCTACCTTGGAAATGGATTGTCCGGCGATAAGGAGGAT	2	Pcac1_g16281.t1	P_cactorum_KAG2772864.1		Lysozyme-like domain [Phytophthora cactorum] ID 88.5%	F:calcium ion binding; C:plasma membrane; C:integral component of membrane; F:oxidoreductase activity	no IPS match	no IPS match
Pca_mir_1	5316	TCCGGCGATAAGGAGGAT	CCTACCTTGGAAATGGAT	CCTACCTTGGAAATGGATTGTCCGGCGATAAGGAGGAT	2	Pcac1_g15888.t1	P_cactorum_KAG2773217.1		None	C:integral component of membrane	no IPS match	no IPS match
Pca_mir_1	5316	TCCGGCGATAAGGAGGAT	CCTACCTTGGAAATGGAT	CCTACCTTGGAAATGGATTGTCCGGCGATAAGGAGGAT	2	Pcac1_g11221.t1	P_cactorum_KAG2778520.1	RxLR effector not predicted to be secreted	gb|KAH7497443.1| Secreted RxLR effector protein 160 [Phytophthora ramorum] ID 88.4%	F:calcium ion binding; C:integral component of membrane	Coil (COILS); mobidb-lite (MOBIDB_LITE)	no GO terms
Pco_mir_4	2837	CAGGTCTCCTCGACGAAGGCT	CCTTCGTCGTGGAGACCACTC	CCTTCGTCGTGGAGACCACTCCATCAGCGGTGTTATTGTTAGTAACTCCGCTGGTGGACAGGTCTCCTCGACGAAGGCT CCTTCGTCGTGGAGACCACTCCATCAGCGGTGTTATTGTTAGTAACTCCGCTGATAGACAGGTCTCCTCGACGAAGGCT CCTTCGTCGTGGAGACCACTCCATCAGCGGTGTTATTGTTAGTAACTCCACTGGTAGACAGGTCTCCTCGACGAAGGCT	3	P_colocasiae_PCOL_00016078-RA	P_colocasiae_PCOL_00016078-RA		gb|KAF4139812.1| PAP2 superfamily [Phytophthora infestans] ID 86.7%	C:integral component of membrane; F:sphingosine-1-phosphate phosphatase activity; P:phospholipid dephosphorylation	mobidb-lite (MOBIDB_LITE); mobidb-lite (MOBIDB_LITE)	no GO terms
Pco_mir_4	2837	CAGGTCTCCTCGACGAAGGCT	CCTTCGTCGTGGAGACCACTC	CCTTCGTCGTGGAGACCACTCCATCAGCGGTGTTATTGTTAGTAACTCCGCTGGTGGACAGGTCTCCTCGACGAAGGCT CCTTCGTCGTGGAGACCACTCCATCAGCGGTGTTATTGTTAGTAACTCCGCTGATAGACAGGTCTCCTCGACGAAGGCT CCTTCGTCGTGGAGACCACTCCATCAGCGGTGTTATTGTTAGTAACTCCACTGGTAGACAGGTCTCCTCGACGAAGGCT	3	P_colocasiae_PCOL_00011996-RA	P_colocasiae_PCOL_00011996-RA		Coiled-coil domain-containing protein 63 [Phytophthora cinnamomi] ID 94.8%		no IPS match	no IPS match
Pco_mir_8	53.6667	AGTAAGAACTCGATGCTTGACCGGC	TCATGTCAAGCAGAAGGTTCCGCTG	AGTAAGAACTCGATGCTTGACCGGCTNGGTGTCATGTCAAGCAGAAGGTTCCGCTG	3	P_colocasiae_PCOL_00020126-RA	P_colocasiae_PCOL_00020126-RA		6-phosphogluconolactonase [Phytophthora nicotianae] ID 70.7%	F:zinc ion binding	mobidb-lite (MOBIDB_LITE)	no GO terms
Pco_mir_1	9160.67	TTTCTTGTTCCATTTTCAGAC	TCTGAAAATGGAACAAGAAAGC	TCTGAAAATGGAACAAGAAAGCAGTAGCAGAATGAATGTGTATTCATTCTGCTACTGCTTTCTTGTTCCATTTTCAGAC TCTGAAAATGGAACAAGAAAGCAGTAGCAGAATGAATACACATTCATTCTGCTACTGCTTTCTTGTTCCATTTTCAGAC	3	P_colocasiae_PCOL_00019742-RA	P_colocasiae_PCOL_00019742-RA		None	F:GTPase activator activity; C:cytoplasm; P:positive regulation of GTPase activity	no IPS match	no IPS match
Pco_mir_1	9160.67	TTTCTTGTTCCATTTTCAGAC	TCTGAAAATGGAACAAGAAAGC	TCTGAAAATGGAACAAGAAAGCAGTAGCAGAATGAATGTGTATTCATTCTGCTACTGCTTTCTTGTTCCATTTTCAGAC TCTGAAAATGGAACAAGAAAGCAGTAGCAGAATGAATACACATTCATTCTGCTACTGCTTTCTTGTTCCATTTTCAGAC	3	P_colocasiae_PCOL_00019268-RA	P_colocasiae_PCOL_00019268-RA		NSFL1 cofactor p47 [Phytophthora pseudosyringae] ID 88.0%		no IPS match	no IPS match
Pco_mir_1	9160.67	TTTCTTGTTCCATTTTCAGAC	TCTGAAAATGGAACAAGAAAGC	TCTGAAAATGGAACAAGAAAGCAGTAGCAGAATGAATGTGTATTCATTCTGCTACTGCTTTCTTGTTCCATTTTCAGAC TCTGAAAATGGAACAAGAAAGCAGTAGCAGAATGAATACACATTCATTCTGCTACTGCTTTCTTGTTCCATTTTCAGAC	3	P_colocasiae_PCOL_00005619-RA	P_colocasiae_PCOL_00005619-RA		Vacuolar protein sorting-associated protein 27 [Phytophthora cinnamomi] ID 77.6%	C:cytoplasm; F:metal ion binding; F:actin filament binding; P:actin filament bundle assembly	Coil (COILS); mobidb-lite (MOBIDB_LITE); mobidb-lite (MOBIDB_LITE); mobidb-lite (MOBIDB_LITE); mobidb-lite (MOBIDB_LITE); mobidb-lite (MOBIDB_LITE); mobidb-lite (MOBIDB_LITE); mobidb-lite (MOBIDB_LITE); mobidb-lite (MOBIDB_LITE); mobidb-lite (MOBIDB_LITE); mobidb-lite (MOBIDB_LITE); mobidb-lite (MOBIDB_LITE); mobidb-lite (MOBIDB_LITE); mobidb-lite (MOBIDB_LITE); mobidb-lite (MOBIDB_LITE); mobidb-…	no GO terms
Pco_mir_1	9160.67	TTTCTTGTTCCATTTTCAGAC	TCTGAAAATGGAACAAGAAAGC	TCTGAAAATGGAACAAGAAAGCAGTAGCAGAATGAATGTGTATTCATTCTGCTACTGCTTTCTTGTTCCATTTTCAGAC TCTGAAAATGGAACAAGAAAGCAGTAGCAGAATGAATACACATTCATTCTGCTACTGCTTTCTTGTTCCATTTTCAGAC	3	P_colocasiae_PCOL_00001623-RA	P_colocasiae_PCOL_00001623-RA		None		no IPS match	no IPS match
Pco_mir_3	3097.67	TTGTGATTGATGACCTCGCGA	TGAGGTCATCAATCACAACTA TGAGGCCATCAATCACAACT	TGAGGTCATCAATCACAACTACAAACATCAAGACGCAGCACTCTCCATCTTGGTCTTTGTAGTTGTGATTGATGACCTCGCGA TGAGGCCATCAATCACAACTACAAAGCCTAAGACGTAGCACTCTCCATCTTGGTCTTTGCAGTTGTGATTGATGACCTCGCGA	3	P_colocasiae_PCOL_00012915-RA	P_colocasiae_PCOL_00012915-RA		None		no IPS match	no IPS match
Pco_mir_3	3097.67	TTGTGATTGATGACCTCGCGA	TGAGGTCATCAATCACAACTA TGAGGCCATCAATCACAACT	TGAGGTCATCAATCACAACTACAAACATCAAGACGCAGCACTCTCCATCTTGGTCTTTGTAGTTGTGATTGATGACCTCGCGA TGAGGCCATCAATCACAACTACAAAGCCTAAGACGTAGCACTCTCCATCTTGGTCTTTGCAGTTGTGATTGATGACCTCGCGA	3	P_colocasiae_PCOL_00000516-RA	P_colocasiae_PCOL_00000516-RA		None	F:kinase activity	no IPS match	no IPS match
Pco_mir_2	8373.33	TCCGAACTCGTCGTCATCGAC	CGATGACGACGAGTTCGGACT	CGATGACGACGAGTTCGGACTTCAGGGCAAGGAGTCAGTCGCTTCTTGACTCCTTGCCCTGAAGTCCGAACTCGTCGTCATCGAC CGATGACGACGAGTTCGGACTTCAGGGCAAGGAGTCAAGAAGCGACTGACTCCTTGCCCTGAAGTCCGAACTCGTCGTCATCGAC	3	P_colocasiae_PCOL_00004059-RA	P_colocasiae_PCOL_00004059-RA		Proton-dependent Oligopeptide Transporter [Phytophthora megakarya] ID 92.2%	C:integral component of membrane; F:transmembrane transporter activity; P:transmembrane transport	no IPS match	no IPS match
Pco_mir_2	8373.33	TCCGAACTCGTCGTCATCGAC	CGATGACGACGAGTTCGGACT	CGATGACGACGAGTTCGGACTTCAGGGCAAGGAGTCAGTCGCTTCTTGACTCCTTGCCCTGAAGTCCGAACTCGTCGTCATCGAC CGATGACGACGAGTTCGGACTTCAGGGCAAGGAGTCAAGAAGCGACTGACTCCTTGCCCTGAAGTCCGAACTCGTCGTCATCGAC	3	P_colocasiae_PCOL_00003723-RA	P_colocasiae_PCOL_00003723-RA		Canalicular multispecific organic anion transporter 2 [Phytophthora nicotianae] ID 85.7%	F:ATP binding; C:integral component of membrane; P:transmembrane transport; F:ABC-type transporter activity	IPR003593 (SMART); mobidb-lite (MOBIDB_LITE)	no GO terms
Pco_mir_2	8373.33	TCCGAACTCGTCGTCATCGAC	CGATGACGACGAGTTCGGACT	CGATGACGACGAGTTCGGACTTCAGGGCAAGGAGTCAGTCGCTTCTTGACTCCTTGCCCTGAAGTCCGAACTCGTCGTCATCGAC CGATGACGACGAGTTCGGACTTCAGGGCAAGGAGTCAAGAAGCGACTGACTCCTTGCCCTGAAGTCCGAACTCGTCGTCATCGAC	3	P_colocasiae_PCOL_00001359-RA	P_colocasiae_PCOL_00001359-RA		LOW QUALITY PROTEIN: Regulator of nonsense transcripts 2 [Phytophthora megakarya] ID 81.2%	P:nuclear-transcribed mRNA catabolic process, nonsense-mediated decay; F:RNA binding; C:cytoplasm	Coil (COILS); Coil (COILS); Coil (COILS); Coil (COILS); Coil (COILS); Coil (COILS); Coil (COILS); mobidb-lite (MOBIDB_LITE); mobidb-lite (MOBIDB_LITE); mobidb-lite (MOBIDB_LITE); mobidb-lite (MOBIDB_LITE); mobidb-lite (MOBIDB_LITE); mobidb-lite (MOBIDB_LITE); mobidb-lite (MOBIDB_LITE); mobidb-lite (MOBIDB_LITE); mobidb-lite (MOBIDB_LITE)	no GO terms
Pco_mir_5	47	CGGTGAACGGTTTGAAGGAGC	CCCGACCAGACCCTCTACCT	CCCGACCAGACCCTCTACCTGCTGCCCGACGAAGAAGACCCAATGTATTGATCGCATCAAGGGCGTCCGGTGAACGGTTTGAAGGAGC	3	P_colocasiae_PCOL_00016856-RA	P_colocasiae_PCOL_00016856-RA		Fatty acyl-CoA reductase 1 [Phytophthora nicotianae] ID 90.7%	F:glycerol-3-phosphate O-acyltransferase activity; P:glycerol-3-phosphate metabolic process; P:fatty acid metabolic process; P:phospholipid biosynthetic process; C:integral component of membrane; P:triglyceride biosynthetic process; C:mitochondrial membrane	no IPS match	no IPS match
Pco_mir_5	47	CGGTGAACGGTTTGAAGGAGC	CCCGACCAGACCCTCTACCT	CCCGACCAGACCCTCTACCTGCTGCCCGACGAAGAAGACCCAATGTATTGATCGCATCAAGGGCGTCCGGTGAACGGTTTGAAGGAGC	3	P_colocasiae_PCOL_00009446-RA	P_colocasiae_PCOL_00009446-RA		Regulator of telomere elongation helicase 1 [Phytophthora nicotianae] ID 71.0%		mobidb-lite (MOBIDB_LITE)	no GO terms
Pco_mir_6	102.667	AAAAAGAGTAGTTTATGAACC	TTTCTTAAAGTTTTCTATAATGCT	TTTCTTAAAGTTTTCTATAATGCTTTAAAAAAGAGTAGTTTATGAACC	3	P_colocasiae_PCOL_00003327-RA	P_colocasiae_PCOL_00003327-RA		Peroxisomal membrane signal receptor PTS1 [Phytophthora pseudosyringae] ID 88.5%	F:calcium ion binding; F:GTP binding; P:protein targeting to vacuole; P:phospholipid biosynthetic process; C:integral component of membrane; F:phosphotransferase activity, for other substituted phosphate groups; C:extrinsic component of membrane; P:protein retention in Golgi apparatus	no IPS match	no IPS match
Pco_mir_12	23	TCACTGGAATGGAACTTAGT	TAAGTTCCATTCCAGTGATG	TAAGTTCCATTCCAGTGATGAGGTCTACTGCATTCGACTCGAATGCAGTAGACCTCATCACTGGAATGGAACTTAGT	3	P_colocasiae_PCOL_00008544-RA	P_colocasiae_PCOL_00008544-RA		Dynein heavy chain 1, axonemal [Phytophthora cactorum] ID 94.5%	F:ATP binding; C:nucleus; C:cytoplasm; C:microtubule; P:DNA replication; P:microtubule-based movement; F:minus-end-directed microtubule motor activity; C:dynein complex	Coil (COILS); Coil (COILS)	no GO terms
Pco_mir_12	23	TCACTGGAATGGAACTTAGT	TAAGTTCCATTCCAGTGATG	TAAGTTCCATTCCAGTGATGAGGTCTACTGCATTCGACTCGAATGCAGTAGACCTCATCACTGGAATGGAACTTAGT	3	P_colocasiae_PCOL_00007737-RA	P_colocasiae_PCOL_00007737-RA		gb|KAF4144030.1| Von Willebrand factor type A domain-containing protein [Phytophthora infestans] ID 61.1%	C:intracellular anatomical structure	Coil (COILS)	no GO terms
Pco_mir_4	2837	CAGGTCTCCTCGACGAAGGCT	CCTTCGTCGTGGAGACCACTC	CCTTCGTCGTGGAGACCACTCCATCAGCGGTGTTATTGTTAGTAACTCCGCTGATAGACAGGTCTCCTCGACGAAGGCT	2	P_colocasiae_PCOL_00002227-RA	P_colocasiae_PCOL_00002227-RA		tilB protein [Phytophthora nicotianae] ID 66.2%		Coil (COILS); Coil (COILS); Coil (COILS); Coil (COILS); Coil (COILS); mobidb-lite (MOBIDB_LITE); mobidb-lite (MOBIDB_LITE)	no GO terms
Pco_mir_2	8373.33	TCCGAACTCGTCGTCATCGAC	CGATGACGACGAGTTCGGACT	CGATGACGACGAGTTCGGACTTCAGGGCAAGGAGTCAGTCGCTTCTTGACTCCTTGCCCTGAAGTCCGAACTCGTCGTCATCGAC CGATGACGACGAGTTCGGACTTCAGGGCAAGGAGTCAAGAAGCGACTGACTCCTTGCCCTGAAGTCCGAACTCGTCGTCATCGAC	2	P_colocasiae_PCOL_00018958-RA	P_colocasiae_PCOL_00018958-RA		PH domain-like [Phytophthora cactorum] ID 87.3%		no IPS match	no IPS match
Pco_mir_2	8373.33	TCCGAACTCGTCGTCATCGAC	CGATGACGACGAGTTCGGACT	CGATGACGACGAGTTCGGACTTCAGGGCAAGGAGTCAGTCGCTTCTTGACTCCTTGCCCTGAAGTCCGAACTCGTCGTCATCGAC CGATGACGACGAGTTCGGACTTCAGGGCAAGGAGTCAAGAAGCGACTGACTCCTTGCCCTGAAGTCCGAACTCGTCGTCATCGAC	2	P_colocasiae_PCOL_00011100-RA	P_colocasiae_PCOL_00011100-RA		Amino acid/polyamine transporter I [Phytophthora cactorum] ID 68.3%	P:amino acid transmembrane transport; F:amino acid transmembrane transporter activity; C:integral component of membrane	no IPS match	no IPS match
Pco_mir_3	3097.67	TTGTGATTGATGACCTCGCGA	TGAGGTCATCAATCACAACTA TGAGGCCATCAATCACAACT	TGAGGTCATCAATCACAACTACAAACATCAAGACGCAGCACTCTCCATCTTGGTCTTTGTAGTTGTGATTGATGACCTCGCGA TGAGGCCATCAATCACAACTACAAAGCCTAAGACGTAGCACTCTCCATCTTGGTCTTTGCAGTTGTGATTGATGACCTCGCGA	2	P_colocasiae_PCOL_00013702-RC	P_colocasiae_PCOL_00013702-RC		None		no IPS match	no IPS match
Pco_mir_12	23	TCACTGGAATGGAACTTAGT	TAAGTTCCATTCCAGTGATG	TAAGTTCCATTCCAGTGATGAGGTCTACTGCATTCGACTCGAATGCAGTAGACCTCATCACTGGAATGGAACTTAGT	2	P_colocasiae_PCOL_00018291-RA	P_colocasiae_PCOL_00018291-RA		Transmembrane anterior posterior transformation protein 1 [Phytophthora pseudosyringae] ID 83.8%	C:integral component of membrane	mobidb-lite (MOBIDB_LITE); mobidb-lite (MOBIDB_LITE); mobidb-lite (MOBIDB_LITE)	no GO terms
Pco_mir_12	23	TCACTGGAATGGAACTTAGT	TAAGTTCCATTCCAGTGATG	TAAGTTCCATTCCAGTGATGAGGTCTACTGCATTCGACTCGAATGCAGTAGACCTCATCACTGGAATGGAACTTAGT	2	P_colocasiae_PCOL_00017307-RA	P_colocasiae_PCOL_00017307-RA		Major Facilitator Superfamily (MFS) transporter [Phytophthora cinnamomi] ID 78.7%	F:nitrate transmembrane transporter activity; P:nitrate transmembrane transport; C:integral component of membrane; P:nitrate assimilation	no IPS match	no IPS match
Pco_mir_12	23	TCACTGGAATGGAACTTAGT	TAAGTTCCATTCCAGTGATG	TAAGTTCCATTCCAGTGATGAGGTCTACTGCATTCGACTCGAATGCAGTAGACCTCATCACTGGAATGGAACTTAGT	2	P_colocasiae_PCOL_00011659-RA	P_colocasiae_PCOL_00011659-RA		None		no IPS match	no IPS match
Pco_mir_12	23	TCACTGGAATGGAACTTAGT	TAAGTTCCATTCCAGTGATG	TAAGTTCCATTCCAGTGATGAGGTCTACTGCATTCGACTCGAATGCAGTAGACCTCATCACTGGAATGGAACTTAGT	2	P_colocasiae_PCOL_00002462-RA	P_colocasiae_PCOL_00002462-RA		None	C:membrane	mobidb-lite (MOBIDB_LITE); mobidb-lite (MOBIDB_LITE)	no GO terms
Pol_mir_1	852.667	TGAAAGGATGACTGAAAAG	TTTTTAACCCTGATCAAT	TGAAAGGATGACTGAAAAGATAATCCAACTCTGAAGCCTATGTGTTGAACAAACTTAAGAGCTTTTTAACCCTGATCAAT	3	P_oligandrum_PYOLI_00008839-RA	P_oligandrum_PYOLI_00008839-RA		None		mobidb-lite (MOBIDB_LITE)	no GO terms
Pol_mir_2	844.667	GAGGTTGATGAATGGAATGAAAGT	TTTCGCTCCTATCTGATTCT	TTTCGCTCCTATCTGATTCTCATCCGAAATGCTGTGTGTTGTATGTGCGTGTGAGAGAGGTTGATGAATGGAATGAAAGT	3	P_oligandrum_PYOLI_00011480-RA	P_oligandrum_PYOLI_00011480-RA		None	F:metal ion binding	Coil (COILS)	no GO terms
Pol_mir_2	844.667	GAGGTTGATGAATGGAATGAAAGT	TTTCGCTCCTATCTGATTCT	TTTCGCTCCTATCTGATTCTCATCCGAAATGCTGTGTGTTGTATGTGCGTGTGAGAGAGGTTGATGAATGGAATGAAAGT	3	P_oligandrum_PYOLI_00002937-RA	P_oligandrum_PYOLI_00002937-RA		None		mobidb-lite (MOBIDB_LITE); mobidb-lite (MOBIDB_LITE)	no GO terms
Pol_mir_6	28.3333	TCGTGATTTGCTTGTCGAAGC	TTCGACAAACAAATCACATCA	TCGTGATTTGCTTGTCGAAGCCGTTCTCAAGCATCGAATCGCGATGCTGGAGAATGGCTTCGACAAACAAATCACATCA	3	P_oligandrum_PYOLI_00012486-RA	P_oligandrum_PYOLI_00012486-RA		None		mobidb-lite (MOBIDB_LITE); mobidb-lite (MOBIDB_LITE)	no GO terms
Pol_mir_6	28.3333	TCGTGATTTGCTTGTCGAAGC	TTCGACAAACAAATCACATCA	TCGTGATTTGCTTGTCGAAGCCGTTCTCAAGCATCGAATCGCGATGCTGGAGAATGGCTTCGACAAACAAATCACATCA	3	P_oligandrum_PYOLI_00006650-RA	P_oligandrum_PYOLI_00006650-RA		None	C:intracellular non-membrane-bounded organelle	Coil (COILS); Coil (COILS); Coil (COILS); Coil (COILS); mobidb-lite (MOBIDB_LITE); mobidb-lite (MOBIDB_LITE); mobidb-lite (MOBIDB_LITE); mobidb-lite (MOBIDB_LITE); mobidb-lite (MOBIDB_LITE); mobidb-lite (MOBIDB_LITE)	no GO terms
Pol_mir_6	28.3333	TCGTGATTTGCTTGTCGAAGC	TTCGACAAACAAATCACATCA	TCGTGATTTGCTTGTCGAAGCCGTTCTCAAGCATCGAATCGCGATGCTGGAGAATGGCTTCGACAAACAAATCACATCA	3	P_oligandrum_PYOLI_00002654-RA	P_oligandrum_PYOLI_00002654-RA		Phosphatidyl inositol kinase, partial [Globisporangium splendens] ID 74.1%	F:kinase activity; P:phosphorylation; P:phosphatidylinositol phosphate biosynthetic process; P:phosphatidylinositol-mediated signaling	Coil (COILS); mobidb-lite (MOBIDB_LITE); mobidb-lite (MOBIDB_LITE); mobidb-lite (MOBIDB_LITE)	no GO terms
Pol_mir_6	28.3333	TCGTGATTTGCTTGTCGAAGC	TTCGACAAACAAATCACATCA	TCGTGATTTGCTTGTCGAAGCCGTTCTCAAGCATCGAATCGCGATGCTGGAGAATGGCTTCGACAAACAAATCACATCA	3	P_oligandrum_PYOLI_00002500-RA	P_oligandrum_PYOLI_00002500-RA		None		Coil (COILS); mobidb-lite (MOBIDB_LITE); mobidb-lite (MOBIDB_LITE); mobidb-lite (MOBIDB_LITE)	no GO terms
Pol_mir_3	441	CTTGGGCTCATGACCTCTTGTGA	ACAGGTCATGAACCCAAAACG	ACAGGTCATGAACCCAAAACGATCCCCCTTCACACGCAGCTGGGCGTGTGGGGTGGGAGCGTCTTGGGCTCATGACCTCTTGTGA	2	P_oligandrum_PYOLI_00002759-RA	P_oligandrum_PYOLI_00002759-RA		GPI-anchor transamidase [Phytophthora cinnamomi] ID 71.8%	F:GPI-anchor transamidase activity; P:proteolysis; P:attachment of GPI anchor to protein; C:GPI-anchor transamidase complex	no IPS match	no IPS match
Pol_mir_6	28.3333	TCGTGATTTGCTTGTCGAAGC	TTCGACAAACAAATCACATCA	TCGTGATTTGCTTGTCGAAGCCGTTCTCAAGCATCGAATCGCGATGCTGGAGAATGGCTTCGACAAACAAATCACATCA	2	P_oligandrum_PYOLI_00012254-RB	P_oligandrum_PYOLI_00012254-RB		None	C:cellular anatomical entity	no IPS match	no IPS match
Pol_mir_6	28.3333	TCGTGATTTGCTTGTCGAAGC	TTCGACAAACAAATCACATCA	TCGTGATTTGCTTGTCGAAGCCGTTCTCAAGCATCGAATCGCGATGCTGGAGAATGGCTTCGACAAACAAATCACATCA	2	P_oligandrum_PYOLI_00012254-RA	P_oligandrum_PYOLI_00012254-RA		None	C:cellular anatomical entity	Coil (COILS); mobidb-lite (MOBIDB_LITE); mobidb-lite (MOBIDB_LITE); mobidb-lite (MOBIDB_LITE); mobidb-lite (MOBIDB_LITE)	no GO terms
Pol_mir_6	28.3333	TCGTGATTTGCTTGTCGAAGC	TTCGACAAACAAATCACATCA	TCGTGATTTGCTTGTCGAAGCCGTTCTCAAGCATCGAATCGCGATGCTGGAGAATGGCTTCGACAAACAAATCACATCA	2	P_oligandrum_PYOLI_00009243-RA	P_oligandrum_PYOLI_00009243-RA		Tubulin-specific chaperone D [Phytophthora fragariae] ID 62.9%	P:cellular process	no IPS match	no IPS match
Pol_mir_6	28.3333	TCGTGATTTGCTTGTCGAAGC	TTCGACAAACAAATCACATCA	TCGTGATTTGCTTGTCGAAGCCGTTCTCAAGCATCGAATCGCGATGCTGGAGAATGGCTTCGACAAACAAATCACATCA	2	P_oligandrum_PYOLI_00004187-RA	P_oligandrum_PYOLI_00004187-RA		Structural maintenance of chromosomes protein 5, partial [Globisporangium splendens] ID 76.5%	P:double-strand break repair via homologous recombination; F:ATP binding; C:nucleus; F:ATP hydrolysis activity; C:Smc5-Smc6 complex	Coil (COILS); Coil (COILS); Coil (COILS); Coil (COILS); Coil (COILS); Coil (COILS); Coil (COILS); mobidb-lite (MOBIDB_LITE)	no GO terms
Pol_mir_6	28.3333	TCGTGATTTGCTTGTCGAAGC	TTCGACAAACAAATCACATCA	TCGTGATTTGCTTGTCGAAGCCGTTCTCAAGCATCGAATCGCGATGCTGGAGAATGGCTTCGACAAACAAATCACATCA	2	P_oligandrum_PYOLI_00002605-RA	P_oligandrum_PYOLI_00002605-RA		None	F:oxidoreductase activity	no IPS match	no IPS match
Ppe_mir_3	160.667	CAAAACCGTTGTTACTTTATACG	TAAAGTAGCAATGGTTTTCTG	TAAAGTAGCAATGGTTTTCTGACTCTCCTCGAGATTCTGACCGACAGAGTCGCGCTGGGAATCACAAAACCGTTGTTACTTTATACG	3	P_periplocum_PYPLO_00009589-RA	P_periplocum_PYPLO_00009589-RA	Secreted CAZyme	None		mobidb-lite (MOBIDB_LITE); mobidb-lite (MOBIDB_LITE); mobidb-lite (MOBIDB_LITE); mobidb-lite (MOBIDB_LITE); mobidb-lite (MOBIDB_LITE); mobidb-lite (MOBIDB_LITE); mobidb-lite (MOBIDB_LITE)	no GO terms
Ppe_mir_2	390.667	AAGAAGATTGCGTCGGGGT	CCCTGCCAGCTGCTGGAT	AAGAAGATTGCGTCGGGGTACAAGCACGACCCTGCCAGCTGCTGGAT	3	P_periplocum_PYPLO_00012577-RA	P_periplocum_PYPLO_00012577-RA		None	C:membrane; C:integral component of membrane	no IPS match	no IPS match
Ppe_mir_2	390.667	AAGAAGATTGCGTCGGGGT	CCCTGCCAGCTGCTGGAT	AAGAAGATTGCGTCGGGGTACAAGCACGACCCTGCCAGCTGCTGGAT	3	P_periplocum_PYPLO_00011504-RA	P_periplocum_PYPLO_00011504-RA		NRT1/ PTR FAMILY 8.3 protein [Phytophthora nicotianae] ID 74.0%	P:oligopeptide transport; C:integral component of membrane; F:transmembrane transporter activity; P:transmembrane transport	mobidb-lite (MOBIDB_LITE); mobidb-lite (MOBIDB_LITE)	no GO terms
Ppe_mir_2	390.667	AAGAAGATTGCGTCGGGGT	CCCTGCCAGCTGCTGGAT	AAGAAGATTGCGTCGGGGTACAAGCACGACCCTGCCAGCTGCTGGAT	3	P_periplocum_PYPLO_00007909-RA	P_periplocum_PYPLO_00007909-RA		Coiled-coil domain-containing protein 42, partial [Globisporangium splendens] ID 80.2%		Coil (COILS); Coil (COILS); Coil (COILS); mobidb-lite (MOBIDB_LITE); mobidb-lite (MOBIDB_LITE)	no GO terms
Ppe_mir_2	390.667	AAGAAGATTGCGTCGGGGT	CCCTGCCAGCTGCTGGAT	AAGAAGATTGCGTCGGGGTACAAGCACGACCCTGCCAGCTGCTGGAT	3	P_periplocum_PYPLO_00007421-RA	P_periplocum_PYPLO_00007421-RA		None	C:membrane; C:integral component of membrane	mobidb-lite (MOBIDB_LITE); mobidb-lite (MOBIDB_LITE); mobidb-lite (MOBIDB_LITE)	no GO terms
Ppe_mir_2	390.667	AAGAAGATTGCGTCGGGGT	CCCTGCCAGCTGCTGGAT	AAGAAGATTGCGTCGGGGTACAAGCACGACCCTGCCAGCTGCTGGAT	3	P_periplocum_PYPLO_00002560-RA	P_periplocum_PYPLO_00002560-RA		None	P:protein glycosylation; C:membrane; C:integral component of membrane; F:transferase activity; F:glycosyltransferase activity; P:mannosylation	no IPS match	no IPS match
Ppe_mir_2	390.667	AAGAAGATTGCGTCGGGGT	CCCTGCCAGCTGCTGGAT	AAGAAGATTGCGTCGGGGTACAAGCACGACCCTGCCAGCTGCTGGAT	3	P_periplocum_PYPLO_00002531-RA	P_periplocum_PYPLO_00002531-RA		None	F:metalloendopeptidase activity; P:protein processing; F:metal ion binding	mobidb-lite (MOBIDB_LITE)	no GO terms
Ppe_mir_2	390.667	AAGAAGATTGCGTCGGGGT	CCCTGCCAGCTGCTGGAT	AAGAAGATTGCGTCGGGGTACAAGCACGACCCTGCCAGCTGCTGGAT	3	P_periplocum_PYPLO_00002530-RA	P_periplocum_PYPLO_00002530-RA		metalloprotease family M16C, putative [Pythium insidiosum] ID 70.0%	F:metalloendopeptidase activity; P:protein processing; F:metal ion binding	no IPS match	no IPS match
Ppe_mir_2	390.667	AAGAAGATTGCGTCGGGGT	CCCTGCCAGCTGCTGGAT	AAGAAGATTGCGTCGGGGTACAAGCACGACCCTGCCAGCTGCTGGAT	3	P_periplocum_PYPLO_00001384-RA	P_periplocum_PYPLO_00001384-RA		None	P:protein glycosylation; C:membrane; C:integral component of membrane; F:transferase activity; F:glycosyltransferase activity; P:mannosylation	no IPS match	no IPS match
Ppe_mir_1	1166	TGAGAGGATGACTGAAAAGAT	TTTTTAACCCTGATCAAT	TGAGAGGATGACTGAAAAGATAATCCAACTCTGAAGCCTATGTGTTGAACAAACTTAAGAGCTTTTTAACCCTGATCAAT	2	P_periplocum_PYPLO_00006240-RA	P_periplocum_PYPLO_00006240-RA		None	P:chromatin remodeling; F:methyltransferase activity; F:transferase activity; F:histone-lysine N-methyltransferase activity; P:methylation; P:histone lysine methylation	Coil (COILS); Coil (COILS); Coil (COILS); Coil (COILS); mobidb-lite (MOBIDB_LITE); mobidb-lite (MOBIDB_LITE); mobidb-lite (MOBIDB_LITE); mobidb-lite (MOBIDB_LITE); mobidb-lite (MOBIDB_LITE); mobidb-lite (MOBIDB_LITE); mobidb-lite (MOBIDB_LITE); mobidb-lite (MOBIDB_LITE); mobidb-lite (MOBIDB_LITE); mobidb-lite (MOBIDB_LITE); mobidb-lite (MOBIDB_LITE); mobidb-lite (MOBIDB_LITE); mobidb-lite (MOBIDB…	no GO terms
Ppe_mir_1	1166	TGAGAGGATGACTGAAAAGAT	TTTTTAACCCTGATCAAT	TGAGAGGATGACTGAAAAGATAATCCAACTCTGAAGCCTATGTGTTGAACAAACTTAAGAGCTTTTTAACCCTGATCAAT	2	P_periplocum_PYPLO_00002453-RA	P_periplocum_PYPLO_00002453-RA		Dolichyl pyrophosphate glc1man9glcnac2 alpha-1,3-glucosyltransferase, partial [Globisporangium splendens] ID 71.1%	C:endoplasmic reticulum; P:protein glycosylation; C:membrane; F:hexosyltransferase activity	no IPS match	no IPS match
Ppe_mir_2	390.667	AAGAAGATTGCGTCGGGGT	CCCTGCCAGCTGCTGGAT	AAGAAGATTGCGTCGGGGTACAAGCACGACCCTGCCAGCTGCTGGAT	2	P_periplocum_PYPLO_00011288-RA	P_periplocum_PYPLO_00011288-RA		Aldehyde dehydrogenase family 7 member a1, partial [Globisporangium splendens] ID 86.2%	F:aldehyde dehydrogenase (NAD+) activity; C:integral component of membrane; F:transmembrane transporter activity; F:glyceraldehyde-3-phosphate dehydrogenase (NAD+) (non-phosphorylating) activity; P:transmembrane transport	no IPS match	no IPS match
Ppe_mir_2	390.667	AAGAAGATTGCGTCGGGGT	CCCTGCCAGCTGCTGGAT	AAGAAGATTGCGTCGGGGTACAAGCACGACCCTGCCAGCTGCTGGAT	2	P_periplocum_PYPLO_00010199-RA	P_periplocum_PYPLO_00010199-RA		gb|KAH7498716.1| putative protein phosphatase 2C 59 [Phytophthora ramorum] ID 80.5%	F:protein serine/threonine phosphatase activity; P:protein dephosphorylation; C:integral component of membrane; F:metal ion binding	no IPS match	no IPS match
Ppe_mir_2	390.667	AAGAAGATTGCGTCGGGGT	CCCTGCCAGCTGCTGGAT	AAGAAGATTGCGTCGGGGTACAAGCACGACCCTGCCAGCTGCTGGAT	2	P_periplocum_PYPLO_00008807-RA	P_periplocum_PYPLO_00008807-RA		None		Coil (COILS); mobidb-lite (MOBIDB_LITE); mobidb-lite (MOBIDB_LITE)	no GO terms
Ppe_mir_2	390.667	AAGAAGATTGCGTCGGGGT	CCCTGCCAGCTGCTGGAT	AAGAAGATTGCGTCGGGGTACAAGCACGACCCTGCCAGCTGCTGGAT	2	P_periplocum_PYPLO_00008237-RA	P_periplocum_PYPLO_00008237-RA		None	F:protein kinase activity; F:ATP binding; P:protein phosphorylation; C:membrane; C:integral component of membrane; F:kinase activity; P:phosphorylation	no IPS match	no IPS match
Ppe_mir_2	390.667	AAGAAGATTGCGTCGGGGT	CCCTGCCAGCTGCTGGAT	AAGAAGATTGCGTCGGGGTACAAGCACGACCCTGCCAGCTGCTGGAT	2	P_periplocum_PYPLO_00003101-RA	P_periplocum_PYPLO_00003101-RA		transmembrane protein, putative [Pythium insidiosum] ID 73.2%	C:integral component of membrane	mobidb-lite (MOBIDB_LITE)	no GO terms
Ppe_mir_2	390.667	AAGAAGATTGCGTCGGGGT	CCCTGCCAGCTGCTGGAT	AAGAAGATTGCGTCGGGGTACAAGCACGACCCTGCCAGCTGCTGGAT	2	P_periplocum_PYPLO_00002780-RA	P_periplocum_PYPLO_00002780-RA		None	F:calcium activated cation channel activity; P:tRNA modification; C:integral component of membrane; F:transferase activity; P:methylation; P:cation transmembrane transport	mobidb-lite (MOBIDB_LITE); mobidb-lite (MOBIDB_LITE)	no GO terms
Ppe_mir_2	390.667	AAGAAGATTGCGTCGGGGT	CCCTGCCAGCTGCTGGAT	AAGAAGATTGCGTCGGGGTACAAGCACGACCCTGCCAGCTGCTGGAT	2	P_periplocum_PYPLO_00002434-RA	P_periplocum_PYPLO_00002434-RA		None	C:membrane	no IPS match	no IPS match
Ppe_mir_2	390.667	AAGAAGATTGCGTCGGGGT	CCCTGCCAGCTGCTGGAT	AAGAAGATTGCGTCGGGGTACAAGCACGACCCTGCCAGCTGCTGGAT	2	P_periplocum_PYPLO_00002241-RA	P_periplocum_PYPLO_00002241-RA		None		Coil (COILS); mobidb-lite (MOBIDB_LITE); mobidb-lite (MOBIDB_LITE); mobidb-lite (MOBIDB_LITE); mobidb-lite (MOBIDB_LITE)	no GO terms
Ppe_mir_2	390.667	AAGAAGATTGCGTCGGGGT	CCCTGCCAGCTGCTGGAT	AAGAAGATTGCGTCGGGGTACAAGCACGACCCTGCCAGCTGCTGGAT	2	P_periplocum_PYPLO_00001914-RA	P_periplocum_PYPLO_00001914-RA		gb|KAF1325282.1| 12-oxophytodienoate reductase, partial [Globisporangium splendens] ID 60.4%	F:catalytic activity	no IPS match	no IPS match
Ppl_mir_4	13.6667	GCCGATGATGCTTCTGACGGTCT	CCGGTCGGATGTTCATTGAGGCGC	GCCGATGATGCTTCTGACGGTCTTCGGACTGAGTAAGTACCTCACGTCCGGTCGGATGTTCATTGAGGCGC	2	P_plurivora_g801.t1	P_plurivora_g801		None		Coil (COILS); Coil (COILS); Coil (COILS); mobidb-lite (MOBIDB_LITE); mobidb-lite (MOBIDB_LITE); cd00009 (CDD)	no GO terms
Ppl_mir_1	5527.67	TAGTTTATGGTTGTCGCCCGG	TGCGAGACTAGACTAGTGGAG	TGCGAGACTAGACTAGTGGAGATGAACTCCAATAAAACGAACTAGTTTATGGTTGTCGCCCGG	2	P_plurivora_g9339.t1	P_plurivora_g9339	RxLR effector not predicted to be secreted	RxLR-like protein [Phytophthora cinnamomi] ID 72.5%		no IPS match	no IPS match

## Sheet: Transboundary P. infestans
miRNA-name	Mature	Star	Precursor	Average Counts	Target gene	Numberof predictors indicating the target	Closest characterized blast hit	GOterms_homology	Detected_domains	GOterms_domains
Ppe_mir_2	AAGAAGATTGCGTCGGGGT	CCCTGCCAGCTGCTGGAT	AAGAAGATTGCGTCGGGGTACAAGCACGACCCTGCCAGCTGCTGGAT	390.667	PITG_00939	4	Endoribonuclease L-PSP [Phytophthora infestans]	F:diphthine-ammonia ligase activity	IPR035959 (G3DSA:3.30.1330.GENE3D); IPR014729 (G3DSA:3.40.50.GENE3D); IPR006175 (PFAM); IPR035959 (G3DSA:3.30.1330.GENE3D); IPR002761 (TIGRFAM); IPR002761 (PFAM); G3DSA:3.90.1490.10 (GENE3D); IPR030662 (PANTHER); IPR002761 (CDD); SSF52402 (SUPERFAMILY); IPR035959 (SUPERFAMILY); IPR035959 (SUPERFAMILY)	no GO terms
Ppe_mir_2	AAGAAGATTGCGTCGGGGT	CCCTGCCAGCTGCTGGAT	AAGAAGATTGCGTCGGGGTACAAGCACGACCCTGCCAGCTGCTGGAT	390.667	PITG_03209	4		F:DNA binding; P:DNA recombination; P:DNA integration	no IPS match	no IPS match
Ppe_mir_2	AAGAAGATTGCGTCGGGGT	CCCTGCCAGCTGCTGGAT	AAGAAGATTGCGTCGGGGTACAAGCACGACCCTGCCAGCTGCTGGAT	390.667	PITG_13437	4	metalloprotease family M16C, putative [Phytophthora infestans T30-4]	P:proteolysis; F:metallopeptidase activity; F:metal ion binding	Coil (COILS); IPR013578 (SMART); IPR013578 (PFAM); G3DSA:3.30.830.10 (GENE3D); G3DSA:3.30.830.10 (GENE3D); IPR011765 (PFAM); G3DSA:3.30.830.10 (GENE3D); G3DSA:3.30.830.10 (GENE3D); IPR007863 (PFAM); PTHR43016:SF14 (PANTHER); PTHR43016 (PANTHER); IPR011249 (SUPERFAMILY); IPR011249 (SUPERFAMILY); IPR011249 (SUPERFAMILY); IPR011249 (SUPERFAMILY)	P:proteolysis; F:metal ion binding

## Sheet: Transboundary B. cinerea
miRNA-name	Mature	Star	Precursor	Average Counts	Target gene	Numberof predictors indicating the target	Closest characterized blast hit	GOterms_homology	Detected_domains	GOterms_domains
Ppe_mir_1	TGAGAGGATGACTGAAAAGAT	TTTTTAACCCTGATCAAT	TGAGAGGATGACTGAAAAGATAATCCAACTCTGAAGCCTATGTGTTGAACAAACTTAAGAGCTTTTTAACCCTGATCAAT	1166	BCIN_07g03380	4	putative gtpase activating protein	F:GTPase activator activity; P:intracellular protein transport; F:Rab GTPase binding; P:activation of GTPase activity	Coil (COILS); Coil (COILS); Coil (COILS); IPR000195 (SMART); G3DSA:1.10.472.80 (GENE3D); G3DSA:1.10.10.750 (GENE3D); IPR000195 (PFAM); G3DSA:1.10.8.270 (GENE3D); mobidb-lite (MOBIDB_LITE); mobidb-lite (MOBIDB_LITE); mobidb-lite (MOBIDB_LITE); mobidb-lite (MOBIDB_LITE); mobidb-lite (MOBIDB_LITE); mobidb-lite (MOBIDB_LITE); mobidb-lite (MOBIDB_LITE); mobidb-lite (MOBIDB_LITE); mobidb-lite (MOBIDB_L…	no GO terms
Ppe_mir_2	AAGAAGATTGCGTCGGGGT	CCCTGCCAGCTGCTGGAT	AAGAAGATTGCGTCGGGGTACAAGCACGACCCTGCCAGCTGCTGGAT	390.667	BCIN_14g01020	4	putative transmembrane alpha-helix domain-containing protein	C:integral component of membrane	IPR014805 (PFAM); mobidb-lite (MOBIDB_LITE); mobidb-lite (MOBIDB_LITE); mobidb-lite (MOBIDB_LITE); mobidb-lite (MOBIDB_LITE); mobidb-lite (MOBIDB_LITE); mobidb-lite (MOBIDB_LITE); PTHR15549 (PANTHER); PTHR15549:SF6 (PANTHER)	no GO terms
Ppe_mir_2	AAGAAGATTGCGTCGGGGT	CCCTGCCAGCTGCTGGAT	AAGAAGATTGCGTCGGGGTACAAGCACGACCCTGCCAGCTGCTGGAT	390.667	Bccch1	4	Bccch1	F:ion channel activity; F:calcium ion binding; P:calcium ion transport; C:integral component of membrane; P:ion transmembrane transport	Coil (COILS); IPR005821 (PFAM); G3DSA:1.10.287.70 (GENE3D); IPR027359 (G3DSA:1.20.120.GENE3D); G3DSA:1.10.238.10 (GENE3D); mobidb-lite (MOBIDB_LITE); mobidb-lite (MOBIDB_LITE); mobidb-lite (MOBIDB_LITE); mobidb-lite (MOBIDB_LITE); mobidb-lite (MOBIDB_LITE); mobidb-lite (MOBIDB_LITE); mobidb-lite (MOBIDB_LITE); PTHR45628:SF7 (PANTHER); PTHR45628 (PANTHER); IPR002048 (PROSITE_PROFILES); SSF81324 (S…	F:ion channel activity; F:calcium ion binding; P:ion transport; C:membrane; P:transmembrane transport
Ppe_mir_2	AAGAAGATTGCGTCGGGGT	CCCTGCCAGCTGCTGGAT	AAGAAGATTGCGTCGGGGTACAAGCACGACCCTGCCAGCTGCTGGAT	390.667	BCIN_08g04100	4		C:integral component of membrane	IPR008979 (G3DSA:2.60.120.GENE3D); mobidb-lite (MOBIDB_LITE); IPR010916 (PROSITE_PATTERNS)	no GO terms
Ppe_mir_2	AAGAAGATTGCGTCGGGGT	CCCTGCCAGCTGCTGGAT	AAGAAGATTGCGTCGGGGTACAAGCACGACCCTGCCAGCTGCTGGAT	390.667	BCIN_04g03280	4	putative homeobox and c2h2 transcription protein	F:DNA binding	IPR013087 (SMART); mobidb-lite (MOBIDB_LITE); mobidb-lite (MOBIDB_LITE); PTHR11850 (PANTHER); PTHR11850:SF212 (PANTHER)	no GO terms
